# Supplementary material for: Long‐term evolution of the structure of the St. Lawrence (Canada) marine ecosystem in the context of climate change and anthropogenic activities: An isotopic perceptive
Source: Ecol Evol. 2023 Nov 28;13(11):e10740. doi: 10.1002/ece3.10740 (PMC10684986; doi:10.1002/ece3.10740)
Supplement: Supplementary file 2 — Appendix S2. [file ECE3-13-e10740-s002.zip]

Archive with 4 entries (4 files):
- df_SI_Rioux.xlsx
- Differences.xlsx
- Script Rioux et al.R
- SITA Grp taxo.xlsx
