# Supplementary material for: Long‐term evolution of the structure of the St. Lawrence (Canada) marine ecosystem in the context of climate change and anthropogenic activities: An isotopic perceptive
Source: Ecol Evol. 2023 Nov 28;13(11):e10740. doi: 10.1002/ece3.10740 (PMC10684986; doi:10.1002/ece3.10740)
Supplement: Supplementary file 2 — Appendix S2. [file ECE3-13-e10740-s002.zip › df_SI_Rioux.xlsx]

## Sheet: df_SI_ER
uniqueID	dc_LE	dn_NE	regionEve	groups_taxo	period	season	yyyy	dd	mm	location	length_tot_cm	mass_g	latitude	longitude	julian	trait	family	name_f	name_e	name_s	species_code	nom_simplifie	tissue_si	brutpctc_NE	brutpctn_NE	brutdc_NE	brutdn_NE	cn_NE	brutpctc_LE	brutpctn_LE	brutdc_LE	brutdn_LE	cn_LE	brutdn_NE_pred_groups	brutdn_NE_pred_g.Prob	brutdn_NE_predicted	brutdn_NE_simulated	brutdc_LE_pred_groups	brutdc_LE_pred_g.Prob	method	treat	preservation	mission	depth	brutdn_NE_cor_statut	brutdc_LE_cor	brutdc_LE_cor_statut	Laws.cor	Suess.cor
Anro1995_1	-26.784	11.93	upper_estuary	American eel	1995-2003	fall	1995	15	11	Kamouraska	93	1535	47.569	-69.874			anguillidae	anguille amerique	American eel	Anguilla rostrata	Anro	anguille	muscle	54.1	12.24	-27.92	11.93	4.41993	43.405	13.934	-26.286	13.73	3.11504	5	0.862197	13.0954	13.3439	6	1	Soxhlet		frozen			true	-26.1465	predicted (to avoid soxhlet)	-0.009	-0.628
Anro1995_2	-20.596	14	upper_estuary	American eel	1995-2003	fall	1995	15	11	Kamouraska	71.5	655.5	47.569	-69.874			anguillidae	anguille amerique	American eel	Anguilla rostrata	Anro	anguille	muscle	53.16	10.53	-21.93	14	5.04843	43.749	13.989	-18.7	15.5	3.12739	5	0.862197	14.7516	14.715	6	1	Soxhlet		frozen			true	-19.9584	predicted (to avoid soxhlet)	-0.009	-0.628
Anro1995_3	-19.428	15.0417	upper_estuary	American eel	1995-2003	fall	1995	15	11	Kamouraska	84	1222	47.569	-69.874			anguillidae	anguille amerique	American eel	Anguilla rostrata	Anro	anguille	muscle						43.655	14.536	-18.79	15.81	3.00323	5	0.862197	15.0417	15.5542	6	1	Soxhlet		frozen			predicted_mixture_model	-18.79	true_(soxhlet)	-0.009	-0.628
Anro1995_4	-22.852	14.74	upper_estuary	American eel	1995-2003	fall	1995	15	11	Kamouraska	104	2450	47.569	-69.874			anguillidae	anguille amerique	American eel	Anguilla rostrata	Anro	anguille	muscle	51.77	10.02	-24.22	14.74	5.16667	45.995	14.297	-20.84	15.91	3.21711	5	0.862197	15.1352	16.3564	6	1	Soxhlet		frozen			true	-22.2139	predicted (to avoid soxhlet)	-0.009	-0.628
Anro1995_5	-22.945	14.96	upper_estuary	American eel	1995-2003	fall	1995	15	11	Kamouraska	104	2560	47.569	-69.874			anguillidae	anguille amerique	American eel	Anguilla rostrata	Anro	anguille	muscle	56.55	10.33	-24.4	14.96	5.47435	47.023	13.703	-21.38	15.88	3.43158	5	0.862197	15.1072	15.2691	6	1	Soxhlet		frozen			true	-22.3077	predicted (to avoid soxhlet)	-0.009	-0.628
Anro1995_6	-25.281	11.49	upper_estuary	American eel	1995-2003	fall	1995	15	11	Kamouraska	87	1240	47.569	-69.874			anguillidae	anguille amerique	American eel	Anguilla rostrata	Anro	anguille	muscle	53.09	11.51	-26.48	11.49	4.61251	45.645	13.973	-25.01	12.86	3.26666	5	0.862197	12.2813	12.0378	6	1	Soxhlet		frozen			true	-24.6429	predicted (to avoid soxhlet)	-0.009	-0.628
Anro1995_7	-16.76	14.01	upper_estuary	American eel	1995-2003	fall	1995	15	11	Kamouraska	81	810.5	47.569	-69.874			anguillidae	anguille amerique	American eel	Anguilla rostrata	Anro	anguille	muscle	54.35	11.24	-18.03	14.01	4.83541	44.918	14.02	-15.67	15.49	3.20385	5	0.862197	14.7422	14.4284	6	1	Soxhlet		frozen			true	-16.1226	predicted (to avoid soxhlet)	-0.009	-0.628
Anro1995_8	-22.395	11.41	upper_estuary	American eel	1995-2003	fall	1995	15	11	Kamouraska	103	2366	47.569	-69.874			anguillidae	anguille amerique	American eel	Anguilla rostrata	Anro	anguille	muscle	56.59	9.47	-23.98	11.41	5.97571	45.692	14.277	-21.5	16.18	3.20039	5	0.862197	15.3879	15.6751	6	1	Soxhlet		frozen			true	-21.7571	predicted (to avoid soxhlet)	-0.009	-0.628
Anro1995_9	-19.978	13.18	upper_estuary	American eel	1995-2003	fall	1995	15	11	Kamouraska	75	698.8	47.569	-69.874			anguillidae	anguille amerique	American eel	Anguilla rostrata	Anro	anguille	muscle	52.29	12.18	-21.07	13.18	4.2931	42.426	13.918	-19.48	14.85	3.04828	5	0.862197	14.1434	14.1023	6	1	Soxhlet		frozen			true	-19.3398	predicted (to avoid soxhlet)	-0.009	-0.628
Anro1996_626	-18.343	14.0217	upper_estuary	American eel	1995-2003	fall	1996	15	10	Kamouraska	85	1205.4	47.5692	-69.8742			anguillidae	anguille amerique	American eel	Anguilla rostrata	Anro	anguille	muscle						47.842	14.569	-17.72	14.72	3.28382	5	0.862197	14.0217	13.9198	6	1	Soxhlet		frozen			predicted_mixture_model	-17.72	true_(soxhlet)	-0.012	-0.611
Anro1996_627	-19.973	15.285	upper_estuary	American eel	1995-2003	fall	1996	15	10	Kamouraska	73.5	724	47.5692	-69.8742			anguillidae	anguille amerique	American eel	Anguilla rostrata	Anro	anguille	muscle							14.454	-19.35	16.07		5	0.862197	15.285	15.7494	6	1	Soxhlet		frozen			predicted_mixture_model	-19.35	true_(soxhlet)	-0.012	-0.611
Anro1996_628	-21.833	14.2182	upper_estuary	American eel	1995-2003	fall	1996	15	10	Kamouraska	102	2277	47.5692	-69.8742			anguillidae	anguille amerique	American eel	Anguilla rostrata	Anro	anguille	muscle						47.785	15.008	-21.21	14.93	3.18397	5	0.862197	14.2182	14.4574	6	1	Soxhlet		frozen			predicted_mixture_model	-21.21	true_(soxhlet)	-0.012	-0.611
Anro1996_629	-21.473	15.3598	upper_estuary	American eel	1995-2003	fall	1996	15	10	Kamouraska	103	2881	47.5692	-69.8742			anguillidae	anguille amerique	American eel	Anguilla rostrata	Anro	anguille	muscle						47.636	14.889	-20.85	16.15	3.19941	5	0.862197	15.3598	15.7685	6	1	Soxhlet		frozen			predicted_mixture_model	-20.85	true_(soxhlet)	-0.012	-0.611
Anro1996_630	-21.093	15.5563	upper_estuary	American eel	1995-2003	fall	1996	15	10	Kamouraska	77	559	47.5692	-69.8742			anguillidae	anguille amerique	American eel	Anguilla rostrata	Anro	anguille	muscle						47.178	14.811	-20.47	16.36	3.18534	5	0.862197	15.5563	15.0856	6	1	Soxhlet		frozen			predicted_mixture_model	-20.47	true_(soxhlet)	-0.012	-0.611
Anro1996_631	-21.623	14.1621	upper_estuary	American eel	1995-2003	fall	1996	15	10	Kamouraska	84.5	1246	47.5692	-69.8742			anguillidae	anguille amerique	American eel	Anguilla rostrata	Anro	anguille	muscle						47.649	14.579	-21	14.87	3.26833	5	0.862197	14.1621	13.9866	6	1	Soxhlet		frozen			predicted_mixture_model	-21	true_(soxhlet)	-0.012	-0.611
Anro1996_632	-24.223	13.8533	upper_estuary	American eel	1995-2003	fall	1996	15	10	Kamouraska	79.5	1125.4	47.5692	-69.8742			anguillidae	anguille amerique	American eel	Anguilla rostrata	Anro	anguille	muscle						47.524	14.665	-23.6	14.54	3.24064	5	0.862197	13.8533	14.1827	6	1	Soxhlet		frozen			predicted_mixture_model	-23.6	true_(soxhlet)	-0.012	-0.611
Anro1996_633	-22.503	16.071	upper_estuary	American eel	1995-2003	fall	1996	15	10	Kamouraska	102	2274	47.5692	-69.8742			anguillidae	anguille amerique	American eel	Anguilla rostrata	Anro	anguille	muscle						46.276	14.802	-21.88	16.91	3.12633	5	0.862197	16.071	15.6148	6	1	Soxhlet		frozen			predicted_mixture_model	-21.88	true_(soxhlet)	-0.012	-0.611
Anro1996_634	-27.743	10.7748	upper_estuary	American eel	1995-2003	fall	1996	15	10	Kamouraska	75	763	47.5692	-69.8742			anguillidae	anguille amerique	American eel	Anguilla rostrata	Anro	anguille	muscle						46.689	14.73	-27.12	11.25	3.16965	5	0.862197	10.7748	11.0758	6	1	Soxhlet		frozen			predicted_mixture_model	-27.12	true_(soxhlet)	-0.012	-0.611
Anro2019_1110	-24.687	13.16	upper_estuary	American eel	2019-2021	fall	2019	5	11	Riviere_Ouelle	58	534	47.4238	-70.0584	310		anguillidae	anguille amerique	American eel	Anguilla rostrata	Anro	anguille	muscle	54.28	10.76	-26.96	13.16	5.04461	46.2	14.4	-24.65	13.7	3.20833	5	0.862197	13.0673	13.3475	6	1	Folch		frozen	Pecheries Lizotte	4	true	-24.65	true	-0.003	-0.034
Anro2019_1172	-21.907	12.87	upper_estuary	American eel	2019-2021	fall	2019	5	11	Riviere_Ouelle	65.2	463.5	47.4238	-70.0584	310		anguillidae	anguille amerique	American eel	Anguilla rostrata	Anro	anguille	muscle	53.88	10.22	-23.69	12.87	5.27202	44.76	14.41	-21.87	13.84	3.10618	5	0.862197	13.1983	13.8737	6	1	Folch		frozen	Pecheries Lizotte	4	true	-21.87	true	-0.003	-0.034
Anro2019_1173	-24.117	13.37	upper_estuary	American eel	2019-2021	fall	2019	5	11	Riviere_Ouelle	61.8	479.5	47.4238	-70.0584	310		anguillidae	anguille amerique	American eel	Anguilla rostrata	Anro	anguille	muscle	59.41	8.11	-25.51	13.37	7.32552	46.86	15.14	-24.08	14.25	3.09511	5	0.862197	13.582	12.9787	6	1	Folch		frozen	Pecheries Lizotte	4	true	-24.08	true	-0.003	-0.034
Anro2019_1174	-21.857	13.015	upper_estuary	American eel	2019-2021	fall	2019	5	11	Riviere_Ouelle	73.7	529	47.4238	-70.0584	310		anguillidae	anguille amerique	American eel	Anguilla rostrata	Anro	anguille	muscle	58.47	8.53	-24.435	13.015	6.86047	45.07	14.635	-21.82	13.69	3.0796	5	0.862197	13.058	11.7531	6	1	Folch		frozen	Pecheries Lizotte	4	true	-21.82	true	-0.003	-0.034
Anro2019_1175	-23.347	13.57	upper_estuary	American eel	2019-2021	fall	2019	5	11	Riviere_Ouelle	58.4	350	47.4238	-70.0584	310		anguillidae	anguille amerique	American eel	Anguilla rostrata	Anro	anguille	muscle	57.52	8.94	-25.92	13.57	6.434	45.19	14.5	-23.31	14.31	3.11655	5	0.862197	13.6381	13.5483	6	1	Folch		frozen	Pecheries Lizotte	4	true	-23.31	true	-0.003	-0.034
Anro2019_1176	-21.087	14.21	upper_estuary	American eel	2019-2021	fall	2019	5	11	Riviere_Ouelle	69.7	471.5	47.4238	-70.0584	310		anguillidae	anguille amerique	American eel	Anguilla rostrata	Anro	anguille	muscle	53.39	9.7	-23.69	14.21	5.50412	44.77	14.62	-21.05	14.98	3.06224	5	0.862197	14.265	14.6166	6	1	Folch		frozen	Pecheries Lizotte	4	true	-21.05	true	-0.003	-0.034
Anro2019_1177	-26.937	14.56	upper_estuary	American eel	2019-2021	fall	2019	5	11	Riviere_Ouelle	73.8	488	47.4238	-70.0584	310		anguillidae	anguille amerique	American eel	Anguilla rostrata	Anro	anguille	muscle	56.47	9.22	-28.82	14.56	6.12473	45.21	14.61	-26.9	14.68	3.09446	5	0.862197	13.9843	13.6718	6	1	Folch		frozen	Pecheries Lizotte	4	true	-26.9	true	-0.003	-0.034
Anro2019_1178	-23.427	10.64	upper_estuary	American eel	2019-2021	fall	2019	5	11	Riviere_Ouelle	63.8	214.5	47.4238	-70.0584	310		anguillidae	anguille amerique	American eel	Anguilla rostrata	Anro	anguille	muscle	53.83	10.81	-24.43	10.64	4.97965	45.53	14.89	-23.39	11.15	3.05776	5	0.862197	10.6813	10.5595	6	1	Folch		frozen	Pecheries Lizotte	4	true	-23.39	true	-0.003	-0.034
Anro2019_1179	-21.077	12.94	upper_estuary	American eel	2019-2021	fall	2019	5	11	Riviere_Ouelle	68.2	411.5	47.4238	-70.0584	310		anguillidae	anguille amerique	American eel	Anguilla rostrata	Anro	anguille	muscle	53.78	10.99	-22.95	12.94	4.89354	46.04	15.07	-21.04	13.47	3.05508	5	0.862197	12.8521	12.5653	6	1	Folch		frozen	Pecheries Lizotte	4	true	-21.04	true	-0.003	-0.034
Anro2019_1180	-16.017	12.16	upper_estuary	American eel	2019-2021	fall	2019	5	11	Riviere_Ouelle	69.2	421.5	47.4238	-70.0584	310		anguillidae	anguille amerique	American eel	Anguilla rostrata	Anro	anguille	muscle	56.42	9.45	-17.74	12.16	5.97037	44.4	14.55	-15.98	12.78	3.05155	5	0.862197	12.2065	11.9091	6	1	Folch		frozen	Pecheries Lizotte	4	true	-15.98	true	-0.003	-0.034
Anro2020_1759	-18.347	12.649	upper_estuary	American eel	2019-2021	fall	2020	18	9	Riviere_Ouelle	63	347.5	47.4238	-70.0584	262		anguillidae	anguille amerique	American eel	Anguilla rostrata	Anro	anguille	muscle	51.492	11.587	-18.742	12.649	4.44395	44.447	14.063	-18.347	13.441	3.16056	5	0.862197	12.825	12.4895	6	1	Folch		frozen		4	true	-18.347	true	0	0
Anro2020_1760	-21.212	11.326	upper_estuary	American eel	2019-2021	fall	2020	18	9	Riviere_Ouelle	61	460	47.4238	-70.0584	262		anguillidae	anguille amerique	American eel	Anguilla rostrata	Anro	anguille	muscle	56.94	9.276	-23.413	11.326	6.13842	44.262	13.995	-21.212	11.594	3.1627	5	0.862197	11.0967	10.8597	6	1	Folch		frozen		4	true	-21.212	true	0	0
Anro2020_1761	-20.189	13.8103	upper_estuary	American eel	2019-2021	fall	2020	18	9	Riviere_Ouelle	66.4	410	47.4238	-70.0584	262		anguillidae	anguille amerique	American eel	Anguilla rostrata	Anro	anguille	muscle						44.39	14.024	-20.189	14.494	3.16529	5	0.862197	13.8103	13.1791	6	1	Folch		frozen		4	predicted_mixture_model	-20.189	true	0	0
Anro2020_1762	-19.578	14.077	upper_estuary	American eel	2019-2021	fall	2020	19	9	Riviere_Ouelle	69.8	406	47.4238	-70.0584	263		anguillidae	anguille amerique	American eel	Anguilla rostrata	Anro	anguille	muscle	57.264	9.058	-21.875	14.077	6.32193	42.949	13.468	-19.578	14.79	3.18897	5	0.862197	14.0872	15.1541	6	1	Folch		frozen		4	true	-19.578	true	0	0
Anro2020_1763	-25.489	14.176	upper_estuary	American eel	2019-2021	fall	2020	19	9	Riviere_Ouelle	64.9	414	47.4238	-70.0584	263		anguillidae	anguille amerique	American eel	Anguilla rostrata	Anro	anguille	muscle	54.467	10.693	-27.321	14.176	5.09371	44.09	13.834	-25.489	14.182	3.18708	5	0.862197	13.5183	13.688	6	1	Folch		frozen		4	true	-25.489	true	0	0
Anro2020_1764	-27.779	13.567	upper_estuary	American eel	2019-2021	fall	2020	19	9	Riviere_Ouelle	74.2	503.5	47.4238	-70.0584	263		anguillidae	anguille amerique	American eel	Anguilla rostrata	Anro	anguille	muscle	52.097	11.534	-29.513	13.567	4.51682	44.917	14.256	-27.779	13.547	3.15074	5	0.862197	12.9242	13.2412	6	1	Folch		frozen		4	true	-27.779	true	0	0
Anro2020_1765	-16.898	12.159	upper_estuary	American eel	2019-2021	fall	2020	19	9	Riviere_Ouelle	70.3	573.5	47.4238	-70.0584	263		anguillidae	anguille amerique	American eel	Anguilla rostrata	Anro	anguille	muscle	53.917	10.792	-18.612	12.159	4.99602	44.633	14.302	-16.898	11.985	3.12075	5	0.862197	11.4626	11.4492	6	1	Folch		frozen		4	true	-16.898	true	0	0
Anro2020_1766	-20.558	11.937	upper_estuary	American eel	2019-2021	fall	2020	19	9	Riviere_Ouelle	73.6	542	47.4238	-70.0584	263		anguillidae	anguille amerique	American eel	Anguilla rostrata	Anro	anguille	muscle						44.735	14.236	-20.558	12.492	3.14239	5	0.862197	11.937	11.5415	6	1	Folch		frozen		4	predicted_mixture_model	-20.558	true	0	0
Anro2020_1767	-22.344	11.9089	upper_estuary	American eel	2019-2021	fall	2020	20	9	Riviere_Ouelle	77.1	696.5	47.4238	-70.0584	264		anguillidae	anguille amerique	American eel	Anguilla rostrata	Anro	anguille	muscle						44.772	14.217	-22.344	12.462	3.14919	5	0.862197	11.9089	11.5511	6	1	Folch		frozen		4	predicted_mixture_model	-22.344	true	0	0
Hipl1996_423	-18.748	12.9129	lower_estuary	American plaice	1995-2003	summer	1996	21	6	96019	18.4	41.5	48.805	-68.1773	172		pleuronectidae	plie canadienne	American plaice	Hippoglossoides platessoides	Hipl	plie canadienne	muscle						46.517	14.626	-18.125	13.535	3.18033	5	1	12.9129	12.4164	2	1	Soxhlet		frozen			predicted_mixture_model	-18.125	true_(soxhlet)	-0.012	-0.611
Hipl1996_424	-18.523	13.3012	lower_estuary	American plaice	1995-2003	summer	1996	21	6	96019	18.5	40.8	48.805	-68.1773	172		pleuronectidae	plie canadienne	American plaice	Hippoglossoides platessoides	Hipl	plie canadienne	muscle						47.057	14.781	-17.9	13.95	3.18361	5	1	13.3012	13.1046	2	1	Soxhlet		frozen			predicted_mixture_model	-17.9	true_(soxhlet)	-0.012	-0.611
Hipl1996_425	-18.573	12.9925	lower_estuary	American plaice	1995-2003	summer	1996	21	6	96019	20.6	55.1	48.805	-68.1773	172		pleuronectidae	plie canadienne	American plaice	Hippoglossoides platessoides	Hipl	plie canadienne	muscle						47.601	14.72	-17.95	13.62	3.23376	5	1	12.9925	12.984	2	1	Soxhlet		frozen			predicted_mixture_model	-17.95	true_(soxhlet)	-0.012	-0.611
Hipl1996_429	-18.293	14.4896	lower_estuary	American plaice	1995-2003	summer	1996	21	6	96019	27.5	149.5	48.805	-68.1773	172		pleuronectidae	plie canadienne	American plaice	Hippoglossoides platessoides	Hipl	plie canadienne	muscle						46.715	14.881	-17.67	15.22	3.13924	5	1	14.4896	15.1143	2	1	Soxhlet		frozen			predicted_mixture_model	-17.67	true_(soxhlet)	-0.012	-0.611
Hipl1996_430	-19.033	13.6194	lower_estuary	American plaice	1995-2003	summer	1996	21	6	96019	29.1	165.6	48.805	-68.1773	172		pleuronectidae	plie canadienne	American plaice	Hippoglossoides platessoides	Hipl	plie canadienne	muscle						46.604	14.531	-18.41	14.29	3.20721	5	1	13.6194	14.344	2	1	Soxhlet		frozen			predicted_mixture_model	-18.41	true_(soxhlet)	-0.012	-0.611
Hipl1996_431	-18.533	14.6206	lower_estuary	American plaice	1995-2003	summer	1996	21	6	96019	28.7	204.1	48.805	-68.1773	172		pleuronectidae	plie canadienne	American plaice	Hippoglossoides platessoides	Hipl	plie canadienne	muscle						46.44	14.824	-17.91	15.36	3.13276	5	1	14.6206	14.5752	2	1	Soxhlet		frozen			predicted_mixture_model	-17.91	true_(soxhlet)	-0.012	-0.611
Hipl2019_56	-18.649	12.845	lower_estuary	American plaice	2019-2021	summer	2019	29	8	Teleost 016 EM_108		55	48.824	-67.968	242	108	pleuronectidae	plie canadienne	American plaice	Hippoglossoides platessoides	Hipl	plie canadienne	muscle	45.382	14.115	-19.111	12.845	3.21516	43.864	13.916	-18.612	13.052	3.15206	5	1	12.461	12.4855	2	1	Folch		frozen	Teleost 016	249	true	-18.612	true	-0.003	-0.034
Hipl2019_57	-17.555	13.544	lower_estuary	American plaice	2019-2021	summer	2019	29	8	Teleost 016 EM_108		108	48.824	-67.968	242	108	pleuronectidae	plie canadienne	American plaice	Hippoglossoides platessoides	Hipl	plie canadienne	muscle	43.654	14.07	-17.915	13.544	3.10263	45.275	14.44	-17.518	13.628	3.13539	5	1	12.9999	13.323	2	1	Folch		frozen	Teleost 016	249	true	-17.518	true	-0.003	-0.034
Hipl2019_58	-17.436	13.584	lower_estuary	American plaice	2019-2021	summer	2019	29	8	Teleost 016 EM_108	20	64.5	48.824	-67.968	242	108	pleuronectidae	plie canadienne	American plaice	Hippoglossoides platessoides	Hipl	plie canadienne	muscle	45.654	14.294	-18.068	13.584	3.19393	43.349	13.758	-17.399	13.972	3.15082	5	1	13.3218	13.4568	2	1	Folch		frozen	Teleost 016	249	true	-17.399	true	-0.003	-0.034
Hipl2019_59	-17.387	14.658	lower_estuary	American plaice	2019-2021	summer	2019	29	8	Teleost 016 EM_108		139	48.824	-67.968	242	108	pleuronectidae	plie canadienne	American plaice	Hippoglossoides platessoides	Hipl	plie canadienne	muscle	45.773	14.242	-17.797	14.658	3.21394	44.02	14.117	-17.35	15.351	3.11823	5	1	14.6122	14.2804	2	1	Folch		frozen	Teleost 016	249	true	-17.35	true	-0.003	-0.034
Hipl2019_60	-18.749	12.934	lower_estuary	American plaice	2019-2021	summer	2019	29	8	Teleost 016 EM_108		65.5	48.824	-67.968	242	108	pleuronectidae	plie canadienne	American plaice	Hippoglossoides platessoides	Hipl	plie canadienne	muscle	45.761	14.25	-19.01	12.934	3.2113	38.789	12.428	-18.712	13.67	3.1211	5	1	13.0392	13.3922	2	1	Folch		frozen	Teleost 016	249	true	-18.712	true	-0.003	-0.034
Hipl2019_61	-17.858	12.794	lower_estuary	American plaice	2019-2021	summer	2019	29	8	Teleost 016 EM_108		55.5	48.824	-67.968	242	108	pleuronectidae	plie canadienne	American plaice	Hippoglossoides platessoides	Hipl	plie canadienne	muscle	46.136	14.333	-18.459	12.794	3.21887	43.751	14.197	-17.821	12.867	3.08171	5	1	12.2879	12.9527	2	1	Folch		frozen	Teleost 016	249	true	-17.821	true	-0.003	-0.034
Hipl2019_62	-18.821	12.603	lower_estuary	American plaice	2019-2021	summer	2019	29	8	Teleost 016 EM_108		36.5	48.824	-67.968	242	108	pleuronectidae	plie canadienne	American plaice	Hippoglossoides platessoides	Hipl	plie canadienne	muscle	44.993	14.143	-18.973	12.603	3.18129	42.45	13.597	-18.784	12.923	3.12201	5	1	12.3403	12.0142	2	1	Folch		frozen	Teleost 016	249	true	-18.784	true	-0.003	-0.034
Hipl2019_63	-18.395	13.1465	lower_estuary	American plaice	2019-2021	summer	2019	29	8	Teleost 016 EM_108		21	48.824	-67.968	242	108	pleuronectidae	plie canadienne	American plaice	Hippoglossoides platessoides	Hipl	plie canadienne	muscle	44.9355	13.574	-18.7435	13.1465	3.31087	43.936	14.228	-18.358	13.478	3.088	5	1	12.8596	12.1611	2	1	Folch		frozen	Teleost 016	249	true	-18.358	true	-0.003	-0.034
Hipl2019_64	-18.891	12.644	lower_estuary	American plaice	2019-2021	summer	2019	29	8	Teleost 016 EM_108		30	48.824	-67.968	242	108	pleuronectidae	plie canadienne	American plaice	Hippoglossoides platessoides	Hipl	plie canadienne	muscle	45.612	14.015	-19.258	12.644	3.25451	43.488	13.853	-18.854	13.898	3.13925	5	1	13.2526	13.1287	2	1	Folch		frozen	Teleost 016	249	true	-18.854	true	-0.003	-0.034
Hipl2019_65	-18.659	12.915	lower_estuary	American plaice	2019-2021	summer	2019	29	8	Teleost 016 EM_108		71	48.824	-67.968	242	108	pleuronectidae	plie canadienne	American plaice	Hippoglossoides platessoides	Hipl	plie canadienne	muscle	46.175	14.045	-18.888	12.915	3.28765	42.008	13.193	-18.622	13.281	3.18411	5	1	12.6753	12.2673	2	1	Folch		frozen	Teleost 016	249	true	-18.622	true	-0.003	-0.034
Hipl2020_100	-18.67	13.81	lower_estuary	American plaice	2019-2021	summer	2020	16	8	Teleost 017 EM_28	23.2	85.5	48.832	-67.851	229	28	pleuronectidae	plie canadienne	American plaice	Hippoglossoides platessoides	Hipl	plie canadienne	muscle	46.433	14.066	-18.717	13.81	3.30108	44.133	14.043	-18.67	13.966	3.1427	5	1	13.3162	14.218	2	1	Folch		frozen	Teleost 017	325	true	-18.67	true	0	0
Hipl2020_101	-18.261	13.556	lower_estuary	American plaice	2019-2021	summer	2020	16	8	Teleost 017 EM_28	22	78.5	48.832	-67.851	229	28	pleuronectidae	plie canadienne	American plaice	Hippoglossoides platessoides	Hipl	plie canadienne	muscle	45.9	13.43	-18.252	13.556	3.41772	43.671	13.589	-18.261	14.262	3.2137	5	1	13.5932	13.3579	2	1	Folch		frozen	Teleost 017	325	true	-18.261	true	0	0
Hipl2020_102	-18.107	13.881	lower_estuary	American plaice	2019-2021	summer	2020	16	8	Teleost 017 EM_28	23.6	92	48.832	-67.851	229	28	pleuronectidae	plie canadienne	American plaice	Hippoglossoides platessoides	Hipl	plie canadienne	muscle	46.063	14.052	-18.193	13.881	3.27804	44.57	14.392	-18.107	14.521	3.09686	5	1	13.8355	13.5116	2	1	Folch		frozen	Teleost 017	325	true	-18.107	true	0	0
Hipl2020_103	-18.543	13.688	lower_estuary	American plaice	2019-2021	summer	2020	16	8	Teleost 017 EM_28	32	248	48.832	-67.851	229	28	pleuronectidae	plie canadienne	American plaice	Hippoglossoides platessoides	Hipl	plie canadienne	muscle	46.449	14.26	-18.753	13.688	3.25729	43.862	14.32	-18.543	14.636	3.06299	5	1	13.9431	13.2748	2	1	Folch		frozen	Teleost 017	325	true	-18.543	true	0	0
Hipl2020_104	-18.302	14.622	lower_estuary	American plaice	2019-2021	summer	2020	16	8	Teleost 017 EM_28	32.5	268.5	48.832	-67.851	229	28	pleuronectidae	plie canadienne	American plaice	Hippoglossoides platessoides	Hipl	plie canadienne	muscle	46.79	14.228	-18.458	14.622	3.28859	44.087	14.073	-18.302	15.008	3.13274	5	1	14.2912	13.7618	2	1	Folch		frozen	Teleost 017	325	true	-18.302	true	0	0
Hipl2020_95	-17.922	13.816	lower_estuary	American plaice	2019-2021	summer	2020	16	8	Teleost 017 EM_28	26.6	155	48.832	-67.851	229	28	pleuronectidae	plie canadienne	American plaice	Hippoglossoides platessoides	Hipl	plie canadienne	muscle	46.658	14.045	-18.338	13.816	3.32204	44.999	14.769	-17.922	14.009	3.04685	5	1	13.3565	13.2594	2	1	Folch		frozen	Teleost 017	325	true	-17.922	true	0	0
Hipl2020_96	-18.867	13.979	lower_estuary	American plaice	2019-2021	summer	2020	16	8	Teleost 017 EM_28	29.1	184.5	48.832	-67.851	229	28	pleuronectidae	plie canadienne	American plaice	Hippoglossoides platessoides	Hipl	plie canadienne	muscle	46.434	14.121	-19.185	13.979	3.28829	44.9	14.405	-18.867	14.425	3.11697	5	1	13.7457	13.7999	2	1	Folch		frozen	Teleost 017	325	true	-18.867	true	0	0
Hipl2020_97	-18.047	13.119	lower_estuary	American plaice	2019-2021	summer	2020	16	8	Teleost 017 EM_28	27.6	150.5	48.832	-67.851	229	28	pleuronectidae	plie canadienne	American plaice	Hippoglossoides platessoides	Hipl	plie canadienne	muscle	46.191	14.119	-18.332	13.119	3.27155	44.575	14.591	-18.047	13.567	3.05497	5	1	12.9429	12.476	2	1	Folch		frozen	Teleost 017	325	true	-18.047	true	0	0
Hipl2020_98	-18.055	13.61	lower_estuary	American plaice	2019-2021	summer	2020	16	8	Teleost 017 EM_28	30.9	221	48.832	-67.851	229	28	pleuronectidae	plie canadienne	American plaice	Hippoglossoides platessoides	Hipl	plie canadienne	muscle	46.2425	14.165	-18.2705	13.61	3.26461	44.155	14.317	-18.0545	13.9825	3.08445	5	1	13.3317	12.978	2	1	Folch		frozen	Teleost 017	325	true	-18.0545	true	0	0
Hipl2020_99	-17.904	12.958	lower_estuary	American plaice	2019-2021	summer	2020	16	8	Teleost 017 EM_28	25.4	122.5	48.832	-67.851	229	28	pleuronectidae	plie canadienne	American plaice	Hippoglossoides platessoides	Hipl	plie canadienne	muscle	46.322	14.003	-18.318	12.958	3.30801	45.132	14.79	-17.904	13.154	3.05152	5	1	12.5564	13.2964	2	1	Folch		frozen	Teleost 017	325	true	-17.904	true	0	0
Hipl2021_109	-18.37	13.9396	lower_estuary	American plaice	2019-2021	summer	2021	16	8	telost_lower_estuary_108	23.1	83	48.6352	-68.4507	229	108	Pleuronectidae	plie canadienne	American plaice	Hippoglossoides platessoides	Hipl	plie canadienne	muscle	44.8154	14.745	-18.7672	13.9396	3.03937	44.0371	13.9949	-18.37	14.6152	3.22172	5	1	13.9237	14.3115	2	1			frozen	18	139	true	-18.37	true
Hipl2021_110	-17.8224	14.2991	lower_estuary	American plaice	2019-2021	summer	2021	16	8	telost_lower_estuary_108	25.2	128	48.6352	-68.4507	229	108	Pleuronectidae	plie canadienne	American plaice	Hippoglossoides platessoides	Hipl	plie canadienne	muscle	46.2245	13.2966	-18.169	14.2991	3.47643	43.6133	13.1189	-17.8224	15.3046	3.37862	5	1	14.5687	14.5004	2	1			frozen	18	139	true	-17.8224	true
Hipl2021_111	-18.5257	14.3395	lower_estuary	American plaice	2019-2021	summer	2021	16	8	telost_lower_estuary_108	28.5	162	48.6352	-68.4507	229	108	Pleuronectidae	plie canadienne	American plaice	Hippoglossoides platessoides	Hipl	plie canadienne	muscle	46.7203	14.5108	-18.8811	14.3395	3.2197	43.1579	13.7119	-18.5257	15.1175	3.19025	5	1	14.3937	14.377	2	1			frozen	18	139	true	-18.5257	true
Hipl2021_112	-18.8329	14.4709	lower_estuary	American plaice	2019-2021	summer	2021	16	8	telost_lower_estuary_108	25.6	103	48.6352	-68.4507	229	108	Pleuronectidae	plie canadienne	American plaice	Hippoglossoides platessoides	Hipl	plie canadienne	muscle	46.7704	14.1828	-19.2357	14.4709	3.29769	42.7193	13.3585	-18.8329	15.3316	3.28029	5	1	14.594	15.3684	2	1			frozen	18	139	true	-18.8329	true
Hipl2021_113	-18.3436	13.8745	lower_estuary	American plaice	2019-2021	summer	2021	16	8	telost_lower_estuary_108	22.7	88.5	48.6352	-68.4507	229	108	Pleuronectidae	plie canadienne	American plaice	Hippoglossoides platessoides	Hipl	plie canadienne	muscle	46.1711	14.4747	-18.9157	13.8745	3.18978	44.1217	13.7819	-18.3436	14.8476	3.29251	5	1	14.1411	13.5555	2	1			frozen	18	139	true	-18.3436	true
Hipl2021_114	-17.4844	13.4934	lower_estuary	American plaice	2019-2021	summer	2021		8	telost_lower_estuary_104	35.3	354.5	49.0143	-67.606		104	Pleuronectidae	plie canadienne	American plaice	Hippoglossoides platessoides	Hipl	plie canadienne	muscle	46.8739	14.3732	-17.4203	13.4934	3.26121	44.4472	14.5909	-17.4844	13.6755	3.31677	5	1	13.0444	13.6851	2	1			frozen	18	298	true	-17.4844	true
Hipl2021_115	-17.2554	12.809	lower_estuary	American plaice	2019-2021	summer	2021		8	telost_lower_estuary_104	36.5	337.5	49.0143	-67.606		104	Pleuronectidae	plie canadienne	American plaice	Hippoglossoides platessoides	Hipl	plie canadienne	muscle	46.5931	14.4755	-17.3186	12.809	3.21876	43.5611	14.4769	-17.2554	12.9795	3.29219	5	1	12.3932	12.3836	2	1			frozen	18	298	true	-17.2554	true
Hipl2021_116	-17.2075	13.2518	lower_estuary	American plaice	2019-2021	summer	2021		8	telost_lower_estuary_104	38	419.5	49.0143	-67.606		104	Pleuronectidae	plie canadienne	American plaice	Hippoglossoides platessoides	Hipl	plie canadienne	muscle	47.0761	14.4172	-17.3551	13.2518	3.26528	43.33	14.141	-17.2075	13.3229	3.34776	5	1	12.7144	13.0368	2	1			frozen	18	298	true	-17.2075	true
Hipl2021_117	-16.8288	14.3759	lower_estuary	American plaice	2019-2021	summer	2021		8	telost_lower_estuary_104	39.6	510	49.0143	-67.606		104	Pleuronectidae	plie canadienne	American plaice	Hippoglossoides platessoides	Hipl	plie canadienne	muscle	45.8664	14.6672	-16.8691	14.3759	3.12714	43.2858	14.1935	-16.8288	14.7362	3.16006	5	1	14.0369	14.1134	2	1			frozen	18	298	true	-16.8288	true
Hipl2021_118	-17.6331	14.1591	lower_estuary	American plaice	2019-2021	summer	2021		8	telost_lower_estuary_104	35.9	435	49.0143	-67.606		104	Pleuronectidae	plie canadienne	American plaice	Hippoglossoides platessoides	Hipl	plie canadienne	muscle	47.0443	14.3868	-18.452	14.1591	3.26996	43.8179	14.3978	-17.6331	16.6836	3.09633	5	1	15.8591	16.3024	2	1			frozen	18	298	true	-17.6331	true
Hipl1996_330	-18.613	14.396	nwGSL	American plaice	1995-2003	spring	1996	24	4	iml96 010 tr.6	37.5	433	49.925	-66.5167	114		pleuronectidae	plie canadienne	American plaice	Hippoglossoides platessoides	Hipl	plie canadienne	muscle						46.053	15.332	-17.99	15.12	3.00372	5	1	14.396	14.7289	2	1	Soxhlet		frozen			predicted_mixture_model	-17.99	true_(soxhlet)	-0.012	-0.611
Hipl1996_331	-18.603	14.8358	nwGSL	American plaice	1995-2003	spring	1996	24	4	iml96 010 tr.6	41	660.9	49.925	-66.5167	114		pleuronectidae	plie canadienne	American plaice	Hippoglossoides platessoides	Hipl	plie canadienne	muscle						47.055	15.539	-17.98	15.59	3.02819	5	1	14.8358	14.0592	2	1	Soxhlet		frozen			predicted_mixture_model	-17.98	true_(soxhlet)	-0.012	-0.611
Hipl1996_332	-18.878	14.6534	nwGSL	American plaice	1995-2003	spring	1996	24	4	iml96 010 tr.6	33.5	291.3	49.925	-66.5167	114		pleuronectidae	plie canadienne	American plaice	Hippoglossoides platessoides	Hipl	plie canadienne	muscle						43.162	13.911	-18.255	15.395	3.10948	5	1	14.6534	14.8856	2	1	Soxhlet		frozen			predicted_mixture_model	-18.255	true_(soxhlet)	-0.012	-0.611
Hipl1996_349	-19.103	14.4054	nwGSL	American plaice	1995-2003	spring	1996	22	4	iml96 010 tr.1	23.2	79.6	49.5	-66.9583	112		pleuronectidae	plie canadienne	American plaice	Hippoglossoides platessoides	Hipl	plie canadienne	muscle						46.571	14.984	-18.48	15.13	3.10805	5	1	14.4054	14.5985	2	1	Soxhlet		frozen			predicted_mixture_model	-18.48	true_(soxhlet)	-0.012	-0.611
Hipl1996_351	-18.293	13.8533	nwGSL	American plaice	1995-2003	spring	1996	23	4	iml96 010 tr.4	23.5	92.3	49.9333	-66.57	113		pleuronectidae	plie canadienne	American plaice	Hippoglossoides platessoides	Hipl	plie canadienne	muscle						53.41	17.689	-17.67	14.54	3.01939	5	1	13.8533	13.8057	2	1	Soxhlet		frozen			predicted_mixture_model	-17.67	true_(soxhlet)	-0.012	-0.611
Hipl1996_352	-19.663	14.0779	nwGSL	American plaice	1995-2003	spring	1996	23	4	iml96 010 tr.4	31.5	227.3	49.9333	-66.57	113		pleuronectidae	plie canadienne	American plaice	Hippoglossoides platessoides	Hipl	plie canadienne	muscle						37.466	12.102	-19.04	14.78	3.09585	5	1	14.0779	14.6979	2	1	Soxhlet		frozen			predicted_mixture_model	-19.04	true_(soxhlet)	-0.012	-0.611
Hipl1996_520	-19.953	14.1247	nwGSL	American plaice	1995-2003	summer	1996	27	8	Sept-Iles	14.6	23.1	50.102	-65.27	239		pleuronectidae	plie canadienne	American plaice	Hippoglossoides platessoides	Hipl	plie canadienne	muscle						44.087	13.891	-19.33	14.83	3.17378	5	1	14.1247	14.7585	2	1	Soxhlet		frozen			predicted_mixture_model	-19.33	true_(soxhlet)	-0.012	-0.611
Hipl1996_521	-19.723	13.2451	nwGSL	American plaice	1995-2003	summer	1996	27	8	Sept-Iles	13.4	18.6	50.102	-65.27	239		pleuronectidae	plie canadienne	American plaice	Hippoglossoides platessoides	Hipl	plie canadienne	muscle						46.752	14.735	-19.1	13.89	3.17285	5	1	13.2451	13.1536	2	1	Soxhlet		frozen			predicted_mixture_model	-19.1	true_(soxhlet)	-0.012	-0.611
Hipl1996_522	-20.443	13.451	nwGSL	American plaice	1995-2003	summer	1996	27	8	Sept-Iles	14.7	17.8	50.102	-65.27	239		pleuronectidae	plie canadienne	American plaice	Hippoglossoides platessoides	Hipl	plie canadienne	muscle						45.543	14.159	-19.82	14.11	3.21654	5	1	13.451	12.6103	2	1	Soxhlet		frozen			predicted_mixture_model	-19.82	true_(soxhlet)	-0.012	-0.611
Hipl1996_569	-18.733	14.5832	nwGSL	American plaice	1995-2003	summer	1996	24	8	Matane	35.5	449.9	49.042	-67.384	236		pleuronectidae	plie canadienne	American plaice	Hippoglossoides platessoides	Hipl	plie canadienne	muscle						44.145	13.835	-18.11	15.32	3.19082	5	1	14.5832	14.4356	2	1	Soxhlet		frozen			predicted_mixture_model	-18.11	true_(soxhlet)	-0.012	-0.611
Hipl2020_51	-17.839	13.255	nwGSL	American plaice	2019-2021	summer	2020	14	8	Teleost 017 G_14	34.9	367	49.588	-64.283	227	14	pleuronectidae	plie canadienne	American plaice	Hippoglossoides platessoides	Hipl	plie canadienne	muscle	45.527	14.525	-18.237	13.255	3.13439						5	1			2	1			frozen	Teleost 017	235	true	-17.8394	predicted	0	0
Hipl2020_52	-18.461	13.617	nwGSL	American plaice	2019-2021	summer	2020	14	8	Teleost 017 G_14	31	235.5	49.588	-64.283	227	14	pleuronectidae	plie canadienne	American plaice	Hippoglossoides platessoides	Hipl	plie canadienne	muscle	44.885	14.315	-18.911	13.617	3.13552	43.241	14.164	-18.461	14.323	3.05288	5	1	13.6503	13.5388	2	1	Folch		frozen	Teleost 017	235	true	-18.461	true	0	0
Hipl2020_53	-18.022	14.096	nwGSL	American plaice	2019-2021	summer	2020	14	8	Teleost 017 G_14	33.5	291.5	49.588	-64.283	227	14	pleuronectidae	plie canadienne	American plaice	Hippoglossoides platessoides	Hipl	plie canadienne	muscle	45.463	14.278	-18.459	14.096	3.18413	44.925	14.442	-18.022	14.748	3.11072	5	1	14.0479	13.7549	2	1	Folch		frozen	Teleost 017	235	true	-18.022	true	0	0
Hipl2020_54	-18.083	13.624	nwGSL	American plaice	2019-2021	summer	2020	14	8	Teleost 017 G_14	28.7	166.5	49.588	-64.283	227	14	pleuronectidae	plie canadienne	American plaice	Hippoglossoides platessoides	Hipl	plie canadienne	muscle	45.63	14.358	-18.602	13.624	3.17802	44.232	14.317	-18.083	14.233	3.08947	5	1	13.5661	13.1075	2	1	Folch		frozen	Teleost 017	235	true	-18.083	true	0	0
Hipl2020_55	-18.757	12.7	nwGSL	American plaice	2019-2021	summer	2020	14	8	Teleost 017 G_12	20.7	52	49.273	-63.594	227	12	pleuronectidae	plie canadienne	American plaice	Hippoglossoides platessoides	Hipl	plie canadienne	muscle	44.649	14.062	-19.717	12.7	3.17515	44.646	14.263	-18.757	13.723	3.1302	5	1	13.0888	13.7082	2	1	Folch		frozen	Teleost 017	248	true	-18.757	true	0	0
Hipl2020_56	-18.93	12.355	nwGSL	American plaice	2019-2021	summer	2020	14	8	Teleost 017 G_12	16.6	26.5	49.273	-63.594	227	12	pleuronectidae	plie canadienne	American plaice	Hippoglossoides platessoides	Hipl	plie canadienne	muscle	44.88	14.035	-19.296	12.355	3.19772	43.82	13.97	-18.93	12.882	3.13672	5	1	12.3019	12.8921	2	1	Folch		frozen	Teleost 017	248	true	-18.93	true	0	0
Hipl2020_57	-19.084	12.763	nwGSL	American plaice	2019-2021	summer	2020	14	8	Teleost 017 G_12	14.8	20.5	49.273	-63.594	227	12	pleuronectidae	plie canadienne	American plaice	Hippoglossoides platessoides	Hipl	plie canadienne	muscle	44.874	13.883	-19.646	12.763	3.2323	44.394	14.229	-19.084	13.449	3.11997	5	1	12.8325	12.5505	2	1	Folch		frozen	Teleost 017	248	true	-19.084	true	0	0
Hipl2020_58	-19.2	12.762	nwGSL	American plaice	2019-2021	summer	2020	14	8	Teleost 017 G_12	14.6	21.5	49.273	-63.594	227	12	pleuronectidae	plie canadienne	American plaice	Hippoglossoides platessoides	Hipl	plie canadienne	muscle	43.855	13.721	-19.527	12.762	3.1962	42.82	13.681	-19.2	13.916	3.12989	5	1	13.2694	14.0753	2	1	Folch		frozen	Teleost 017	248	true	-19.2	true	0	0
Hipl2020_59	-18.929	12.883	nwGSL	American plaice	2019-2021	summer	2020	14	8	Teleost 017 G_12	16.4	27	49.273	-63.594	227	12	pleuronectidae	plie canadienne	American plaice	Hippoglossoides platessoides	Hipl	plie canadienne	muscle	45.873	13.691	-19.578	12.883	3.3506	44.284	14.117	-18.929	13.988	3.13693	5	1	13.3368	13.5293	2	1	Folch		frozen	Teleost 017	248	true	-18.929	true	0	0
Hipl2020_60	-19.343	12.5445	nwGSL	American plaice	2019-2021	summer	2020	14	8	Teleost 017 G_12	16.6	28	49.273	-63.594	227	12	pleuronectidae	plie canadienne	American plaice	Hippoglossoides platessoides	Hipl	plie canadienne	muscle	44.869	13.957	-19.6165	12.5445	3.21478	44.404	13.994	-19.343	13.514	3.17343	5	1	12.8933	13.2331	2	1	Folch		frozen	Teleost 017	248	true	-19.343	true	0	0
Hipl2021_66	-18.8314	14.2375	nwGSL	American plaice	2019-2021	summer	2021	19	8	telost_gulfNW_132	27.7	170	50.024	-64.187	232	132	Pleuronectidae	plie canadienne	American plaice	Hippoglossoides platessoides	Hipl	plie canadienne	muscle	46.3981	15.0628	-19.2567	14.2375	3.08032	43.5192	13.7227	-18.8314	15.2692	3.17132	5	1	14.5356	13.6817	2	1	Folch		frozen	18	121	true	-18.8314	true
Hipl2021_67	-19.9816	13.6163	nwGSL	American plaice	2019-2021	summer	2021	19	8	telost_gulfNW_132	21.2	68	50.024	-64.187	232	132	Pleuronectidae	plie canadienne	American plaice	Hippoglossoides platessoides	Hipl	plie canadienne	muscle	45.223	14.6881	-20.3503	13.6163	3.07888	46.0154	14.3852	-19.9816	14.617	3.1988	5	1	13.9254	13.4477	2	1	Folch		frozen	18	121	true	-19.9816	true
Hipl2021_68	-18.574	12.7968	nwGSL	American plaice	2019-2021	summer	2021	19	8	telost_gulfNW_132	19.9	57	50.024	-64.187	232	132	Pleuronectidae	plie canadienne	American plaice	Hippoglossoides platessoides	Hipl	plie canadienne	muscle	45.4	14.3597	-18.7732	12.7968	3.16162	47.5617	15.0773	-18.574	13.5274	3.15452	5	1	12.9058	12.4367	2	1	Folch		frozen	18	121	true	-18.574	true
Hipl2021_69	-18.7453	13.5009	nwGSL	American plaice	2019-2021	summer	2021	19	8	telost_gulfNW_132	22.9	75	50.024	-64.187	232	132	Pleuronectidae	plie canadienne	American plaice	Hippoglossoides platessoides	Hipl	plie canadienne	muscle	47.3764	14.4467	-18.9769	13.5009	3.27941	47.2849	14.2306	-18.7453	14.486	3.32275	5	1	13.8028	13.3548	2	1	Folch		frozen	18	121	true	-18.7453	true
Hipl2021_70	-18.774	13.0624	nwGSL	American plaice	2019-2021	summer	2021	19	8	telost_gulfNW_132	24.5	98	50.024	-64.187	232	132	Pleuronectidae	plie canadienne	American plaice	Hippoglossoides platessoides	Hipl	plie canadienne	muscle	44.8663	14.3217	-19.2251	13.0624	3.13271	46.3408	14.768	-18.774	13.922	3.13843	5	1	13.2751	12.8405	2	1	Folch		frozen	18	121	true	-18.774	true
Hipl2021_71	-18.4641	13.8186	nwGSL	American plaice	2019-2021	summer	2021	19	8	telost_gulfNW_132	23	79	50.024	-64.187	232	132	Pleuronectidae	plie canadienne	American plaice	Hippoglossoides platessoides	Hipl	plie canadienne	muscle	45.7804	14.3767	-18.8583	13.8186	3.18434	45.2519	14.2977	-18.4641	14.6462	3.16498	5	1	13.9527	14.1742	2	1	Folch		frozen	18	121	true	-18.4641	true
Hipl2021_72	-18.7829	13.5262	nwGSL	American plaice	2019-2021	summer	2021	19	8	telost_gulfNW_132	36.3	411.5	50.024	-64.187	232	132	Pleuronectidae	plie canadienne	American plaice	Hippoglossoides platessoides	Hipl	plie canadienne	muscle	45.8607	14.1824	-19.144	13.5262	3.23364	46.6053	14.6734	-18.7829	14.5928	3.17617	5	1	13.9027	14.4387	2	1	Folch		frozen	18	121	true	-18.7829	true
Hipl2021_73	-19.7114	12.9354	nwGSL	American plaice	2019-2021	summer	2021	16	8	telost_gulfNW_98	19.4	46	49.5038	-66.3232	229	98	Pleuronectidae	plie canadienne	American plaice	Hippoglossoides platessoides	Hipl	plie canadienne	muscle	45.427	14.1958	-19.7027	12.9354	3.20002	45.4794	14.2484	-19.7114	13.7945	3.19191	5	1	13.1557	13.5231	2	1	Folch		frozen	18	331	true	-19.7114	true
Hipl2021_74	-18.7542	14.1717	nwGSL	American plaice	2019-2021	summer	2021	19	8	telost_gulfNW_132	33.9	366.5	50.024	-64.187	232	132	Pleuronectidae	plie canadienne	American plaice	Hippoglossoides platessoides	Hipl	plie canadienne	muscle	46.3595	13.9898	-19.2063	14.1717	3.3138	45.9404	14.3457	-18.7542	15.2661	3.20237	5	1	14.5328	15.2023	2	1	Folch		frozen	18	121	true	-18.7542	true
Hipl2021_75	-20.5528	12.6673	nwGSL	American plaice	2019-2021	summer	2021	19	8	telost_gulfNW_132	26.2	128	50.024	-64.187	232	132	Pleuronectidae	plie canadienne	American plaice	Hippoglossoides platessoides	Hipl	plie canadienne	muscle	45.1285	14.0924	-20.99	12.6673	3.20234	45.3905	14.4023	-20.5528	13.5213	3.15161	5	1	12.9002	12.267	2	1	Folch		frozen	18	121	true	-20.5528	true
Amsp1997_1002	-19.187	10.2456	lower_estuary	American sand lance	1995-2003	spring	1997	23	4		14.3	7.3	48.805	-68.1773	113		ammodytidae	lancon	sand lance	Ammodytes sp	Amsp	lancon	muscle						42.631	13.518	-18.58	10.85	3.15365	6	0.999884	10.2456	9.77807	2	0.994766	Soxhlet		frozen			predicted_mixture_model	-18.58	true	-0.014	-0.592
Amsp1997_1003	-18.857	10.6803	lower_estuary	American sand lance	1995-2003	spring	1997	23	4		15.4	8	48.805	-68.1773	113		ammodytidae	lancon	sand lance	Ammodytes sp	Amsp	lancon	muscle						43.477	14.017	-18.25	11.36	3.10173	6	0.999884	10.6803	9.87116	2	0.994766	Soxhlet		frozen			predicted_mixture_model	-18.25	true	-0.014	-0.592
Amsp1997_1004	-18.927	10.7996	lower_estuary	American sand lance	1995-2003	spring	1997	23	4		14.6	6.8	48.805	-68.1773	113		ammodytidae	lancon	sand lance	Ammodytes sp	Amsp	lancon	muscle						42.311	13.724	-18.32	11.5	3.08299	6	0.999884	10.7996	11.3822	2	0.994766	Soxhlet		frozen			predicted_mixture_model	-18.32	true	-0.014	-0.592
Amsp1997_1005	-18.997	11.2172	lower_estuary	American sand lance	1995-2003	spring	1997	23	4		13	5.8	48.805	-68.1773	113		ammodytidae	lancon	sand lance	Ammodytes sp	Amsp	lancon	muscle						42.865	13.538	-18.39	11.99	3.16627	6	0.999884	11.2172	10.7907	2	0.994766	Soxhlet		frozen			predicted_mixture_model	-18.39	true	-0.014	-0.592
Amsp1997_1006	-18.627	10.4928	lower_estuary	American sand lance	1995-2003	spring	1997	23	4		13.2	5.4	48.805	-68.1773	113		ammodytidae	lancon	sand lance	Ammodytes sp	Amsp	lancon	muscle						43.12	14.058	-18.02	11.14	3.06729	6	0.999884	10.4928	10.6245	2	0.994766	Soxhlet		frozen			predicted_mixture_model	-18.02	true	-0.014	-0.592
Amsp1997_1007	-19.652	11.1149	lower_estuary	American sand lance	1995-2003	spring	1997	23	4		13	3.8	48.805	-68.1773	113		ammodytidae	lancon	sand lance	Ammodytes sp	Amsp	lancon	muscle						42.988	13.7435	-19.045	11.87	3.12812	6	0.999884	11.1149	10.9568	2	0.994766	Soxhlet		frozen			predicted_mixture_model	-19.045	true	-0.014	-0.592
Amsp1997_1008	-20.797	10.5439	lower_estuary	American sand lance	1995-2003	spring	1997	23	4		10.2	2.4	48.805	-68.1773	113		ammodytidae	lancon	sand lance	Ammodytes sp	Amsp	lancon	muscle						41.743	13.298	-20.19	11.2	3.13904	6	0.999884	10.5439	10.0415	2	0.994766	Soxhlet		frozen			predicted_mixture_model	-20.19	true	-0.014	-0.592
Amsp1997_1009	-20.297	10.9615	lower_estuary	American sand lance	1995-2003	spring	1997	23	4		9.6	2	48.805	-68.1773	113		ammodytidae	lancon	sand lance	Ammodytes sp	Amsp	lancon	muscle						43.741	13.825	-19.69	11.69	3.16391	6	0.999884	10.9615	10.9264	2	0.994766	Soxhlet		frozen			predicted_mixture_model	-19.69	true	-0.014	-0.592
Amsp1997_1010	-19.817	10.774	lower_estuary	American sand lance	1995-2003	spring	1997	23	4		11.5	3.8	48.805	-68.1773	113		ammodytidae	lancon	sand lance	Ammodytes sp	Amsp	lancon	muscle						43.217	13.541	-19.21	11.47	3.19157	6	0.999884	10.774	10.3685	2	0.994766	Soxhlet		frozen			predicted_mixture_model	-19.21	true	-0.014	-0.592
Amsp2001_13	-19.031	10.4749	lower_estuary	American sand lance	1995-2003	spring	2001	8	5	Grand Metis	11.2	3	48.6312	-68.1342	129		ammodytidae	lancon	sand lance	Ammodytes sp	Amsp	lancon	muscle						46.127	14.758	-18.503	11.119	3.12556	6	0.999884	10.4749	10.2312	2	0.994766	Folch		frozen			predicted_mixture_model	-18.503	true	-0.014	-0.514
Amsp2001_14	-18.361	10.8652	lower_estuary	American sand lance	1995-2003	spring	2001	8	5	Grand Metis	10.8	2.7	48.6312	-68.1342	129		ammodytidae	lancon	sand lance	Ammodytes sp	Amsp	lancon	muscle						45.844	14.527	-17.833	11.577	3.15578	6	0.999884	10.8652	11.2137	2	0.994766	Folch		frozen			predicted_mixture_model	-17.833	true	-0.014	-0.514
Amsp2001_15	-19.671	10.7016	lower_estuary	American sand lance	1995-2003	spring	2001	8	5	Grand Metis	10.1	2.5	48.6312	-68.1342	129		ammodytidae	lancon	sand lance	Ammodytes sp	Amsp	lancon	muscle						45.536	14.494	-19.143	11.385	3.14171	6	0.999884	10.7016	10.3955	2	0.994766	Folch		frozen			predicted_mixture_model	-19.143	true	-0.014	-0.514
Amsp2001_16	-19.639	10.9568	lower_estuary	American sand lance	1995-2003	spring	2001	8	5	Grand Metis	10.1	2.5	48.6312	-68.1342	129		ammodytidae	lancon	sand lance	Ammodytes sp	Amsp	lancon	muscle						46.279	14.835	-19.1105	11.6845	3.1196	6	0.999884	10.9568	11.3746	2	0.994766	Folch		frozen			predicted_mixture_model	-19.1105	true	-0.014	-0.514
Amsp2001_17	-19.052	10.9274	lower_estuary	American sand lance	1995-2003	spring	2001	8	5	Grand Metis	10	2.2	48.6312	-68.1342	129		ammodytidae	lancon	sand lance	Ammodytes sp	Amsp	lancon	muscle						46.498	14.683	-18.524	11.65	3.16679	6	0.999884	10.9274	11.2584	2	0.994766	Folch		frozen			predicted_mixture_model	-18.524	true	-0.014	-0.514
Amsp2020_1438	-19.197	11.109	lower_estuary	American sand lance	2019-2021	summer	2020	1	7	SE of Batture aux Alouettes	12.7	4.5	48.106	-69.7257	183		ammodytidae	lancon	sand lance	Ammodytes sp	Amsp	lancon	muscle	45.631	13.492	-19.766	11.109	3.38208	43.802	14.093	-19.197	11.929	3.10807	6	0.999884	11.1652	11.7762	2	0.994766	Folch		frozen		0	true	-19.197	true	0	0
Amsp2020_1439	-19.149	10.688	lower_estuary	American sand lance	2019-2021	summer	2020	1	7	SE of Batture aux Alouettes		4	48.106	-69.7257	183		ammodytidae	lancon	sand lance	Ammodytes sp	Amsp	lancon	muscle	45.429	13.202	-19.924	10.688	3.44107	43.17	14.121	-19.149	11.268	3.05715	6	0.999884	10.6019	10.0947	2	0.994766	Folch		frozen		0	true	-19.149	true	0	0
Amsp2020_1440	-19.614	11.267	lower_estuary	American sand lance	2019-2021	summer	2020	1	7	SE of Batture aux Alouettes	10.2	3.5	48.106	-69.7257	183		ammodytidae	lancon	sand lance	Ammodytes sp	Amsp	lancon	muscle	44.353	13.665	-20.061	11.267	3.24574	44.044	14.408	-19.614	11.493	3.05691	6	0.999884	10.7936	11.2119	2	0.994766	Folch		frozen		0	true	-19.614	true	0	0
Amsp2020_1441	-18.847	11.381	lower_estuary	American sand lance	2019-2021	summer	2020	1	7	SE of Batture aux Alouettes	12.5	4.5	48.106	-69.7257	183		ammodytidae	lancon	sand lance	Ammodytes sp	Amsp	lancon	muscle	45.362	13.812	-19.495	11.381	3.28425	43.039	14.073	-18.847	11.621	3.05827	6	0.999884	10.9027	11.0748	2	0.994766	Folch		frozen		0	true	-18.847	true	0	0
Amsp2020_1442	-19.244	11.155	lower_estuary	American sand lance	2019-2021	summer	2020	1	7	SE of Batture aux Alouettes	14.4	6.5	48.106	-69.7257	183		ammodytidae	lancon	sand lance	Ammodytes sp	Amsp	lancon	muscle	45.173	13.492	-19.48	11.155	3.34813	43.262	14.062	-19.244	11.577	3.07652	6	0.999884	10.8652	10.8381	2	0.994766	Folch		frozen		0	true	-19.244	true	0	0
Amsp2020_1443	-19.15	10.285	lower_estuary	American sand lance	2019-2021	summer	2020	1	7	SE of Batture aux Alouettes	13.4	4.5	48.106	-69.7257	183		ammodytidae	lancon	sand lance	Ammodytes sp	Amsp	lancon	muscle	45.84	13.516	-20.084	10.285	3.39154	42.707	13.88	-19.15	11.695	3.07687	6	0.999884	10.9658	10.5534	2	0.994766	Folch		frozen		0	true	-19.15	true	0	0
Amsp2020_1444	-19.47	11.348	lower_estuary	American sand lance	2019-2021	summer	2020	1	7	SE of Batture aux Alouettes	12	4.5	48.106	-69.7257	183		ammodytidae	lancon	sand lance	Ammodytes sp	Amsp	lancon	muscle	46.317	13.401	-20.22	11.348	3.45623	43.596	14.283	-19.47	11.819	3.0523	6	0.999884	11.0714	11.4801	2	0.994766	Folch		frozen		0	true	-19.47	true	0	0
Amsp2020_1445	-19.256	11.463	lower_estuary	American sand lance	2019-2021	summer	2020	1	7	SE of Batture aux Alouettes	13.1	5.5	48.106	-69.7257	183		ammodytidae	lancon	sand lance	Ammodytes sp	Amsp	lancon	muscle	46.032	13.596	-20.029	11.463	3.3857	43.472	14.233	-19.256	12.223	3.05431	6	0.999884	11.4157	10.7922	2	0.994766	Folch		frozen		0	true	-19.256	true	0	0
Amsp2020_1446	-19.119	12.408	lower_estuary	American sand lance	2019-2021	summer	2020	1	7	SE of Batture aux Alouettes	12.9	4	48.106	-69.7257	183		ammodytidae	lancon	sand lance	Ammodytes sp	Amsp	lancon	muscle	44.827	13.64	-19.413	12.408	3.28644	43.496	13.557	-19.119	12.748	3.20838	6	0.999884	11.8632	12.4836	2	0.994766	Folch		frozen		0	true	-19.119	true	0	0
Amsp2020_1447	-19.924	11.0205	lower_estuary	American sand lance	2019-2021	summer	2020	1	7	SE of Batture aux Alouettes	14.1	5	48.106	-69.7257	183		ammodytidae	lancon	sand lance	Ammodytes sp	Amsp	lancon	muscle	45.868	13.494	-20.2435	11.0205	3.39914	43.0815	14.031	-19.9235	11.367	3.07045	6	0.999884	10.6862	10.9137	2	0.994766	Folch		frozen		0	true	-19.9235	true	0	0
Amsp2020_1448	-19.117	10.825	lower_estuary	American sand lance	2019-2021	summer	2020	1	7	SE of Batture aux Alouettes	13	4.5	48.106	-69.7257	183		ammodytidae	lancon	sand lance	Ammodytes sp	Amsp	lancon	muscle	44.952	13.807	-19.753	10.825	3.25574	42.969	13.985	-19.117	11.943	3.07251	6	0.999884	11.1771	11.2308	2	0.994766	Folch		frozen		0	true	-19.117	true	0	0
Amsp2020_1449	-18.896	10.164	lower_estuary	American sand lance	2019-2021	summer	2020	1	7	SE of Batture aux Alouettes	11.7	5.5	48.106	-69.7257	183		ammodytidae	lancon	sand lance	Ammodytes sp	Amsp	lancon	muscle	45.732	13.482	-19.611	10.164	3.39208	42.623	13.593	-18.896	11.928	3.13566	6	0.999884	11.1643	11.6645	2	0.994766	Folch		frozen		0	true	-18.896	true	0	0
Amsp2020_1450	-19.346	11.1808	lower_estuary	American sand lance	2019-2021	summer	2020	1	7	SE of Batture aux Alouettes	11.2	5	48.106	-69.7257	183		ammodytidae	lancon	sand lance	Ammodytes sp	Amsp	lancon	muscle	45.8945	13.2024	-20.1279	11.1808	3.4765	43.5128	14.1695	-19.3456	11.9449	3.07115	6	0.999884	11.1788	10.1621	2	0.994766	Folch		frozen		0	true	-19.3456	true	0	0
Amsp2020_1451	-19.212	11.324	lower_estuary	American sand lance	2019-2021	summer	2020	1	7	SE of Batture aux Alouettes	11.6	4.5	48.106	-69.7257	183		ammodytidae	lancon	sand lance	Ammodytes sp	Amsp	lancon	muscle	47.351	13.037	-19.26	11.324	3.63205	43.418	14.169	-19.212	12.135	3.0643	6	0.999884	11.3407	11.1263	2	0.994766	Folch		frozen		0	true	-19.212	true	0	0
Amsp2020_1452	-19.517	10.87	lower_estuary	American sand lance	2019-2021	summer	2020	1	7	SE of Batture aux Alouettes	11.3	4.5	48.106	-69.7257	183		ammodytidae	lancon	sand lance	Ammodytes sp	Amsp	lancon	muscle	46.39	13.247	-20.168	10.87	3.50192	44.028	14.11	-19.517	12.012	3.12034	6	0.999884	11.2359	11.5267	2	0.994766	Folch		frozen		0	true	-19.517	true	0	0
Amsp2001_01	-18.879	11.0024	nwGSL	American sand lance	1995-2003	spring	2001	8	6	Sept-Iles	14.2	7.6	49.9483	-66.56	160		ammodytidae	lancon	sand lance	Ammodytes sp	Amsp	lancon	muscle						44.884	14.118	-18.351	11.738	3.1792	6	0.999884	11.0024	10.3608	2	0.994766	Folch		frozen	12		predicted_mixture_model	-18.351	true	-0.014	-0.514
Amsp2001_02	-19.013	11.3765	nwGSL	American sand lance	1995-2003	spring	2001	8	6	Sept-Iles	15.3	10.3	49.9483	-66.56	160		ammodytidae	lancon	sand lance	Ammodytes sp	Amsp	lancon	muscle						44.73	14.213	-18.485	12.177	3.14712	6	0.999884	11.3765	10.6551	2	0.994766	Folch		frozen	12		predicted_mixture_model	-18.485	true	-0.014	-0.514
Amsp2001_03	-19.691	10.7118	nwGSL	American sand lance	1995-2003	spring	2001	8	6	Sept-Iles	13.8	6.3	49.9483	-66.56	160		ammodytidae	lancon	sand lance	Ammodytes sp	Amsp	lancon	muscle						44.032	13.8635	-19.163	11.397	3.17608	6	0.999884	10.7118	10.5549	2	0.994766	Folch		frozen	12		predicted_mixture_model	-19.163	true	-0.014	-0.514
Amsp2001_04	-19.431	10.5252	nwGSL	American sand lance	1995-2003	spring	2001	8	6	Sept-Iles	11.1	4	49.9483	-66.56	160		ammodytidae	lancon	sand lance	Ammodytes sp	Amsp	lancon	muscle						45.297	14.397	-18.903	11.178	3.14628	6	0.999884	10.5252	10.7104	2	0.994766	Folch		frozen	12		predicted_mixture_model	-18.903	true	-0.014	-0.514
Amsp2001_05	-19.38	11.0425	nwGSL	American sand lance	1995-2003	spring	2001	8	6	Sept-Iles	9.4	2.5	49.9483	-66.56	160		ammodytidae	lancon	sand lance	Ammodytes sp	Amsp	lancon	muscle								-18.852	11.785		6	0.999884	11.0425	10.8562	2	0.994766	Folch		frozen	12		predicted_mixture_model	-18.852	true	-0.014	-0.514
Amsp2001_06	-18.501	10.7987	nwGSL	American sand lance	1995-2003	spring	2001	8	6	Sept-Iles	13.7	7.8	49.9483	-66.56	160		ammodytidae	lancon	sand lance	Ammodytes sp	Amsp	lancon	muscle						44.397	14.053	-17.973	11.499	3.15925	6	0.999884	10.7987	10.8163	2	0.994766	Folch		frozen	12		predicted_mixture_model	-17.973	true	-0.014	-0.514
Amsp2001_07	-19.649	10.6683	nwGSL	American sand lance	1995-2003	spring	2001	8	6	Sept-Iles	11.4	3.7	49.9483	-66.56	160		ammodytidae	lancon	sand lance	Ammodytes sp	Amsp	lancon	muscle						44.365	13.879	-19.121	11.346	3.19656	6	0.999884	10.6683	10.508	2	0.994766	Folch		frozen	12		predicted_mixture_model	-19.121	true	-0.014	-0.514
Amsp2001_08	-20.19	10.4706	nwGSL	American sand lance	1995-2003	spring	2001	8	6	Sept-Iles	10.9	3	49.9483	-66.56	160		ammodytidae	lancon	sand lance	Ammodytes sp	Amsp	lancon	muscle						43.27	13.684	-19.662	11.114	3.16209	6	0.999884	10.4706	10.9206	2	0.994766	Folch		frozen	12		predicted_mixture_model	-19.662	true	-0.014	-0.514
Amsp2001_09	-18.66	10.3078	nwGSL	American sand lance	1995-2003	spring	2001	8	6	Sept-Iles	11.8	5.5	49.9483	-66.56	160		ammodytidae	lancon	sand lance	Ammodytes sp	Amsp	lancon	muscle						44.862	13.986	-18.132	10.923	3.20764	6	0.999884	10.3078	9.46389	2	0.994766	Folch		frozen	12		predicted_mixture_model	-18.132	true	-0.014	-0.514
Amsp2001_1	-19.098	10.9909	nwGSL	American sand lance	1995-2003	spring	2001	8	6	Baie Ste Marguerite	14	7.49	49.912	-66.56	160		ammodytidae	lancon	sand lance	Ammodytes sp	Amsp	lancon	muscle						46.5965	14.8235	-18.5695	11.7245	3.14342	6	0.999884	10.9909	11.4379	2	0.994766	Folch		frozen			predicted_mixture_model	-18.5695	true	-0.014	-0.514
Amsp2001_10	-18.399	10.2678	nwGSL	American sand lance	1995-2003	spring	2001	8	6	Sept-Iles	12.8	7	49.9483	-66.56	160		ammodytidae	lancon	sand lance	Ammodytes sp	Amsp	lancon	muscle						44.384	13.96	-17.871	10.876	3.17937	6	0.999884	10.2678	10.4888	2	0.994766	Folch		frozen	12		predicted_mixture_model	-17.871	true	-0.014	-0.514
Amsp2001_11	-17.983	10.2473	nwGSL	American sand lance	1995-2003	spring	2001	8	6	Sept-Iles	12	5.9	49.9483	-66.56	160		ammodytidae	lancon	sand lance	Ammodytes sp	Amsp	lancon	muscle						44.353	13.944	-17.455	10.852	3.18079	6	0.999884	10.2473	10.0002	2	0.994766	Folch		frozen	12		predicted_mixture_model	-17.455	true	-0.014	-0.514
Amsp2001_12	-18.884	10.4502	nwGSL	American sand lance	1995-2003	spring	2001	8	6	Sept-Iles	11.4	5.1	49.9483	-66.56	160		ammodytidae	lancon	sand lance	Ammodytes sp	Amsp	lancon	muscle						44.04	13.806	-18.356	11.09	3.18992	6	0.999884	10.4502	10.3012	2	0.994766	Folch		frozen	12		predicted_mixture_model	-18.356	true	-0.014	-0.514
Amsp2001_3	-19.027	11.0092	nwGSL	American sand lance	1995-2003	spring	2001	8	6	Baie Ste Marguerite	15.3	8.34	49.912	-66.56	160		ammodytidae	lancon	sand lance	Ammodytes sp	Amsp	lancon	muscle						46.275	14.877	-18.499	11.746	3.11051	6	0.999884	11.0092	9.97216	2	0.994766	Folch		frozen			predicted_mixture_model	-18.499	true	-0.014	-0.514
Amsp2001_4	-19.133	10.7331	nwGSL	American sand lance	1995-2003	spring	2001	8	6	Baie Ste Marguerite	12.6	5.28	49.912	-66.56	160		ammodytidae	lancon	sand lance	Ammodytes sp	Amsp	lancon	muscle						46.288	14.773	-18.605	11.422	3.13328	6	0.999884	10.7331	11.0818	2	0.994766	Folch		frozen			predicted_mixture_model	-18.605	true	-0.014	-0.514
Amsp2001_7	-19.27	10.7902	nwGSL	American sand lance	1995-2003	spring	2001	8	6	Baie Ste Marguerite	12.4	4.44	49.912	-66.56	160		ammodytidae	lancon	sand lance	Ammodytes sp	Amsp	lancon	muscle						46.239	14.604	-18.742	11.489	3.16619	6	0.999884	10.7902	10.2877	2	0.994766	Folch		frozen			predicted_mixture_model	-18.742	true	-0.014	-0.514
Amsp2001_9	-19.245	10.6164	nwGSL	American sand lance	1995-2003	spring	2001	8	6	Baie Ste Marguerite	15.5	8.99	49.912	-66.56	160		ammodytidae	lancon	sand lance	Ammodytes sp	Amsp	lancon	muscle						46.095	14.716	-18.717	11.285	3.13233	6	0.999884	10.6164	11.1466	2	0.994766	Folch		frozen			predicted_mixture_model	-18.717	true	-0.014	-0.514
Amsp2021_31	-21.1687	9.84454	nwGSL	American sand lance	2019-2021	summer	2021	15	8	telost_gulfNW_99	9.9	1.9	49.334	-66.1433	228	99	ammodytidae	lancon	sand lance	Ammodytes sp	Amsp	lancon	muscle	46.2535	13.758	-21.7799	9.84454	3.36193	45.6165	14.2886	-21.1687	10.7255	3.19251	6	0.999884	10.1395	10.2753	2	0.994766	Folch		frozen	18	294	true	-21.1687	true
Amsp2021_32	-20.4151	9.54311	nwGSL	American sand lance	2019-2021	summer	2021	15	8	telost_gulfNW_99	8.3	1.3	49.334	-66.1433	228	99	ammodytidae	lancon	sand lance	Ammodytes sp	Amsp	lancon	muscle	45.3588	13.8804	-21.0375	9.54311	3.26783	43.6154	14.0393	-20.4151	10.3767	3.10667	6	0.999884	9.84232	10.1462	2	0.994766	Folch		frozen	18	294	true	-20.4151	true
Amsp2021_33	-20.9227	9.91286	nwGSL	American sand lance	2019-2021	summer	2021	15	8	telost_gulfNW_99	10.7	2.7	49.334	-66.1433	228	99	ammodytidae	lancon	sand lance	Ammodytes sp	Amsp	lancon	muscle	46.8547	14.2446	-21.5103	9.91286	3.28929	44.6103	14.226	-20.9227	10.6436	3.13583	6	0.999884	10.0698	9.5015	2	0.994766	Folch		frozen	18	294	true	-20.9227	true
Amsp2021_34	-21.0794	9.93295	nwGSL	American sand lance	2019-2021	summer	2021	15	8	telost_gulfNW_101	8.7	1.3	49.2768	-66.1915	228	101	ammodytidae	lancon	sand lance	Ammodytes sp	Amsp	lancon	muscle	42.6897	12.5527	-21.885	9.93295	3.40082	45.7547	14.5859	-21.0794	10.8019	3.13692	6	0.999884	10.2046	9.89673	2	0.994766	Folch		frozen	18	294	true	-21.0794	true
Amsp2021_35	-21.1141	10.6453	nwGSL	American sand lance	2019-2021	summer	2021	15	8	telost_gulfNW_101	9.1	1.7	49.2768	-66.1915	228	101	ammodytidae	lancon	sand lance	Ammodytes sp	Amsp	lancon	muscle	43.007	12.6526	-21.6362	10.6453	3.39908	45.0598	14.5807	-21.1141	10.9369	3.09037	6	0.999884	10.3197	10.0051	2	0.994766	Folch		frozen	18	294	true	-21.1141	true
Amsp2021_36	-21.6021	9.68579	nwGSL	American sand lance	2019-2021	summer	2021	15	8	telost_gulfNW_101	8.7	1.2	49.2768	-66.1915	228	101	ammodytidae	lancon	sand lance	Ammodytes sp	Amsp	lancon	muscle	43.2287	12.7417	-22.2894	9.68579	3.39269	45.0421	14.4892	-21.6021	10.5912	3.10866	6	0.999884	10.0251	9.3541	2	0.994766	Folch		frozen	18	294	true	-21.6021	true
Bosa1995_83	-19.962	11.32	nwGSL	Arctic cod	1995-2003	summer	1995	30	8	Sept-Iles	12.5	14	50.06	-66.17	242		gadidae	saida	Arctic cod	Boreogadus saida	Bosa	saida	muscle	47.32	13.87	-19.94	11.32	3.41168	46.5	14.827	-19.385	14.27	3.13631	5	1	13.6007	14.3029	4	1	Soxhlet		frozen			true	-19.324	predicted (to avoid soxhlet)	-0.009	-0.628
Bosa1995_84	-19.958	13.4603	nwGSL	Arctic cod	1995-2003	summer	1995	30	8	Sept-Iles	13	18.5	50.06	-66.17	242		gadidae	saida	Arctic cod	Boreogadus saida	Bosa	saida	muscle						45.919	14.822	-19.32	14.12	3.09803	5	1	13.4603	12.9517	4	1	Soxhlet		frozen			predicted_mixture_model	-19.32	true_(soxhlet)	-0.009	-0.628
Bosa1996_489	-20.623	13.2451	nwGSL	Arctic cod	1995-2003	summer	1996	27	8	Sept-Iles	12.7	15.9	50.102	-65.27	239		gadidae	saida	Arctic cod	Boreogadus saida	Bosa	saida	muscle							13.832	-20	13.89		5	1	13.2451	13.2272	4	1	Soxhlet		frozen			predicted_mixture_model	-20	true_(soxhlet)	-0.012	-0.611
Bosa1996_490	-20.523	13.086	nwGSL	Arctic cod	1995-2003	summer	1996	27	8	Sept-Iles	12.1	11.8	50.102	-65.27	239		gadidae	saida	Arctic cod	Boreogadus saida	Bosa	saida	muscle						45.195	14.15	-19.9	13.72	3.19399	5	1	13.086	13.2282	4	1	Soxhlet		frozen			predicted_mixture_model	-19.9	true_(soxhlet)	-0.012	-0.611
Bosa1996_491	-20.623	13.4229	nwGSL	Arctic cod	1995-2003	summer	1996	27	8	Sept-Iles	12.2	16.7	50.102	-65.27	239		gadidae	saida	Arctic cod	Boreogadus saida	Bosa	saida	muscle						44.71	13.726	-20	14.08	3.25732	5	1	13.4229	12.8105	4	1	Soxhlet		frozen			predicted_mixture_model	-20	true_(soxhlet)	-0.012	-0.611
Bosa1996_493	-20.283	14.6955	nwGSL	Arctic cod	1995-2003	summer	1996	27	8	Sept-Iles	17	42.4	50.102	-65.27	239		gadidae	saida	Arctic cod	Boreogadus saida	Bosa	saida	muscle						44.585	14.232	-19.66	15.44	3.13273	5	1	14.6955	15.3111	4	1	Soxhlet		frozen			predicted_mixture_model	-19.66	true_(soxhlet)	-0.012	-0.611
Bosa1996_494	-20.063	14.368	nwGSL	Arctic cod	1995-2003	summer	1996	27	8	Sept-Iles	17.6	49	50.102	-65.27	239		gadidae	saida	Arctic cod	Boreogadus saida	Bosa	saida	muscle							15.058	-19.44	15.09		5	1	14.368	14.4669	4	1	Soxhlet		frozen			predicted_mixture_model	-19.44	true_(soxhlet)	-0.012	-0.611
Bosa1996_495	-20.103	13.479	nwGSL	Arctic cod	1995-2003	summer	1996	27	8	Sept-Iles	16.6	40.3	50.102	-65.27	239		gadidae	saida	Arctic cod	Boreogadus saida	Bosa	saida	muscle						47.958	15.029	-19.48	14.14	3.19103	5	1	13.479	13.3651	4	1	Soxhlet		frozen			predicted_mixture_model	-19.48	true_(soxhlet)	-0.012	-0.611
Bosa2001_01	-18.457	11.5332	nwGSL	Arctic cod	1995-2003	summer	2001	27	8		16.9	41.3	49.0473	-61.0133	240		gadidae	saida	Arctic cod	Boreogadus saida	Bosa	saida	muscle						44.511	14.2585	-17.929	12.0605	3.12174	5	1	11.5332	10.9022	4	1	Folch		frozen	12		predicted_mixture_model	-17.929	true	-0.014	-0.514
Bosa2020_31	-19.141	12.014	nwGSL	Arctic cod	2019-2021	summer	2020	20	8	Teleost 017 G_56	10.5	4	50.121	-65.172	233	56	gadidae	saida	Arctic cod	Boreogadus saida	Bosa	saida	muscle	45.055	13.426	-20.091	12.014	3.3558	44.692	14.29	-19.141	13.017	3.1275	5	1	12.4282	11.6825	4	1	Folch		frozen	Teleost 017	117	true	-19.141	true	0	0
Bosa2020_32	-19.32	12.595	nwGSL	Arctic cod	2019-2021	summer	2020	16	8	Teleost 017 G_26	13.8	16.5	49.142	-66.792	229	26	gadidae	saida	Arctic cod	Boreogadus saida	Bosa	saida	muscle	45.326	13.657	-19.615	12.595	3.31888	43.899	13.972	-19.32	13.7	3.14193	5	1	13.0673	12.8971	4	1	Folch		frozen	Teleost 017	245	true	-19.32	true	0	0
Bosa2020_33	-19.407	12.254	nwGSL	Arctic cod	2019-2021	summer	2020	20	8	Teleost 017 G_58	12.3	12	50.203	-64.94	233	58	gadidae	saida	Arctic cod	Boreogadus saida	Bosa	saida	muscle	44.946	13.716	-19.809	12.254	3.2769	44.193	14.019	-19.407	13.04	3.15236	5	1	12.4498	13.4276	4	1	Folch		frozen	Teleost 017	181	true	-19.407	true	0	0
Bosa2020_34	-19.209	12.065	nwGSL	Arctic cod	2019-2021	summer	2020	20	8	Teleost 017 G_58	12.9	13.5	50.203	-64.94	233	58	gadidae	saida	Arctic cod	Boreogadus saida	Bosa	saida	muscle	44.479	13.474	-19.526	12.065	3.3011	43.745	14.073	-19.209	12.655	3.10843	5	1	12.0895	11.7228	4	1	Folch		frozen	Teleost 017	181	true	-19.209	true	0	0
Bosa2020_35	-19.102	12.879	nwGSL	Arctic cod	2019-2021	summer	2020	16	8	Teleost 017 G_27	13.3	15	49.05	-67.105	229	27	gadidae	saida	Arctic cod	Boreogadus saida	Bosa	saida	muscle	44.561	13.493	-19.475	12.879	3.30253	42.631	13.732	-19.102	13.723	3.1045	5	1	13.0888	11.8906	4	1	Folch		frozen	Teleost 017	241	true	-19.102	true	0	0
Bosa2020_36	-19.003	12.781	nwGSL	Arctic cod	2019-2021	summer	2020	16	8	Teleost 017 G_27	13.3	13	49.05	-67.105	229	27	gadidae	saida	Arctic cod	Boreogadus saida	Bosa	saida	muscle	44.501	13.653	-19.517	12.781	3.25943	43.044	13.896	-19.003	13.459	3.09758	5	1	12.8418	12.4593	4	1	Folch		frozen	Teleost 017	241	true	-19.003	true	0	0
Bosa2020_37	-19.012	12.857	nwGSL	Arctic cod	2019-2021	summer	2020	16	8	Teleost 017 G_27	12.3	10.5	49.05	-67.105	229	27	gadidae	saida	Arctic cod	Boreogadus saida	Bosa	saida	muscle	44.965	13.758	-19.611	12.857	3.26828	43.966	13.967	-19.012	13.499	3.14785	5	1	12.8792	12.6767	4	1	Folch		frozen	Teleost 017	241	true	-19.012	true	0	0
Bosa2020_38	-19.64	12.384	nwGSL	Arctic cod	2019-2021	summer	2020	18	8	Teleost 017 G_45	11.5	9.5	50	-66.641	231	45	gadidae	saida	Arctic cod	Boreogadus saida	Bosa	saida	muscle	45.317	13.387	-20.19	12.384	3.38515	44.245	14.176	-19.64	13.322	3.12112	5	1	12.7136	12.4734	4	1	Folch		frozen	Teleost 017	137	true	-19.64	true	0	0
Bosa2020_39	-19.023	12.706	nwGSL	Arctic cod	2019-2021	summer	2020	18	8	Teleost 017 G_45	13.1	14.5	50	-66.641	231	45	gadidae	saida	Arctic cod	Boreogadus saida	Bosa	saida	muscle	45.233	13.299	-20.121	12.706	3.40123	43.194	13.94	-19.023	13.603	3.09857	5	1	12.9766	12.5432	4	1	Folch		frozen	Teleost 017	137	true	-19.023	true	0	0
Bosa2020_40	-19.389	12.4335	nwGSL	Arctic cod	2019-2021	summer	2020	18	8	Teleost 017 G_45	10.5	8	50	-66.641	231	45	gadidae	saida	Arctic cod	Boreogadus saida	Bosa	saida	muscle	44.9395	13.502	-19.807	12.4335	3.32836	44.069	13.972	-19.3895	13.081	3.15409	5	1	12.4881	12.2336	4	1	Folch		frozen	Teleost 017	137	true	-19.3895	true	0	0
thra_2021_01	-19.1943	9.94	lower_estuary	Arctic krill	2019-2021	fall	2021	29	9	EM21 - Rimouski		0.509			273		euphausiidae	krill arctique	Arctic krill	Thysanoessa raschii	Thra	krill arctique	muscle	40.74	11.43	-19.45	9.94	3.59	39.4611	12.211	-19.1943	10.2033	3.00758							Folch		frozen	ecologie_marine_coriolisII	356	true	-19.1943	true
Thra2001r10_1	-19.161	10.0302	lower_estuary	Arctic krill	1995-2003	summer	2001	4	7	Rimouski			48.6682	-68.5832	186		euphausiidae	krill arctique	Arctic krill	Thysanoessa spp.	Thra	krill arctique	muscle						46.765	14.192	-18.633	10.567	3.29517	2	0.988907	10.0302	10.0729	1	0.999508	Folch		frozen			predicted_mixture_model	-18.633	true	-0.014	-0.514
Thra2001r11_1	-18.61	8.67136	lower_estuary	Arctic krill	1995-2003	summer	2001	10	7	Rimouski			48.6675	-68.582	192		euphausiidae	krill arctique	Arctic krill	Thysanoessa spp.	Thra	krill arctique	muscle						43.62	13.522	-18.082	9.156	3.22585	2	0.988907	8.67136	8.57696	1	0.999508	Folch		frozen			predicted_mixture_model	-18.082	true	-0.014	-0.514
Thra2001r14_1	-19.16	9.13555	lower_estuary	Arctic krill	1995-2003	summer	2001	31	7	Rimouski		0.03	48.668	-68.5818	213		euphausiidae	krill arctique	Arctic krill	Thysanoessa spp.	Thra	krill arctique	muscle						43.893	13.911	-18.632	9.638	3.15527	2	0.988907	9.13555	9.66487	1	0.999508	Folch		frozen			predicted_mixture_model	-18.632	true	-0.014	-0.514
Thra2001r14_2	-18.594	9.46587	lower_estuary	Arctic krill	1995-2003	summer	2001	31	7	Rimouski		0.012	48.668	-68.5818	213		euphausiidae	krill arctique	Arctic krill	Thysanoessa spp.	Thra	krill arctique	muscle						45.429	14.699	-18.066	9.981	3.09062	2	0.988907	9.46587	9.21964	1	0.999508	Folch		frozen			predicted_mixture_model	-18.066	true	-0.014	-0.514
Thra2001r15_1	-19.123	8.5038	lower_estuary	Arctic krill	1995-2003	summer	2001	8	8	Rimouski		0.033	48.6678	-68.5798	221		euphausiidae	krill arctique	Arctic krill	Thysanoessa spp.	Thra	krill arctique	muscle						42.569	13.327	-18.595	8.982	3.19419	2	0.988907	8.5038	7.93501	1	0.999508	Folch		frozen			predicted_mixture_model	-18.595	true	-0.014	-0.514
Thra2001r15_2	-18.111	11.208	lower_estuary	Arctic krill	1995-2003	summer	2001	8	8	Rimouski		0.047	48.6678	-68.5798	221		euphausiidae	krill arctique	Arctic krill	Thysanoessa spp.	Thra	krill arctique	muscle						44.355	14.857	-17.583	11.79	2.98546	2	0.988907	11.208	11.5183	1	0.999508	Folch		frozen			predicted_mixture_model	-17.583	true	-0.014	-0.514
Thra2001r18_1	-19.153	9.56988	lower_estuary	Arctic krill	1995-2003	summer	2001	25	8	Rimouski		0.028	48.6675	-68.5843	238		euphausiidae	krill arctique	Arctic krill	Thysanoessa spp.	Thra	krill arctique	muscle						44.269	13.535	-18.625	10.089	3.27071	2	0.988907	9.56988	9.71422	1	0.999508	Folch		frozen			predicted_mixture_model	-18.625	true	-0.014	-0.514
Thra2001r8_1	-18.453	8.31312	lower_estuary	Arctic krill	1995-2003	summer	2001	19	6	Rimouski			48.669	-68.5782	171		euphausiidae	krill arctique	Arctic krill	Thysanoessa spp.	Thra	krill arctique	muscle						45.033	14.058	-17.925	8.784	3.20337	2	0.988907	8.31312	8.47999	1	0.999508	Folch		frozen			predicted_mixture_model	-17.925	true	-0.014	-0.514
Thra2003_01	-18.888	8.81871	lower_estuary	Arctic krill	1995-2003	spring	2003	7	6	Rimouski			48.6533	-68.3767	159		euphausiidae	krill arctique	Arctic krill	Thysanoessa spp.	Thra	krill arctique	muscle						36.965	11.673	-18.401	9.309	3.16671	2	0.988907	8.81871	8.91475	1	0.999508	Folch		frozen			predicted_mixture_model	-18.401	true	-0.015	-0.471
Thra2003_02	-19.255	9.06525	lower_estuary	Arctic krill	1995-2003	spring	2003	7	6	Rimouski			48.6533	-68.3767	159		euphausiidae	krill arctique	Arctic krill	Thysanoessa spp.	Thra	krill arctique	muscle						38.874	12.329	-18.768	9.565	3.15305	2	0.988907	9.06525	9.028	1	0.999508	Folch		frozen			predicted_mixture_model	-18.768	true	-0.015	-0.471
Thra2003_03	-19.321	8.55917	lower_estuary	Arctic krill	1995-2003	spring	2003	7	6	Rimouski			48.6533	-68.3767	159		euphausiidae	krill arctique	Arctic krill	Thysanoessa spp.	Thra	krill arctique	muscle						38.8405	12.3215	-18.834	9.0395	3.15225	2	0.988907	8.55917	8.20709	1	0.999508	Folch		frozen			predicted_mixture_model	-18.834	true	-0.015	-0.471
Thra2003_04	-19.301	9.23474	lower_estuary	Arctic krill	1995-2003	spring	2003	7	6	Rimouski			48.6533	-68.3767	159		euphausiidae	krill arctique	Arctic krill	Thysanoessa spp.	Thra	krill arctique	muscle						39.865	12.37	-18.814	9.741	3.22272	2	0.988907	9.23474	9.28262	1	0.999508	Folch		frozen			predicted_mixture_model	-18.814	true	-0.015	-0.471
Thra2003_05	-18.648	9.21933	lower_estuary	Arctic krill	1995-2003	spring	2003	7	6	Rimouski			48.6533	-68.3767	159		euphausiidae	krill arctique	Arctic krill	Thysanoessa spp.	Thra	krill arctique	muscle						39.278	12.173	-18.161	9.725	3.22665	2	0.988907	9.21933	9.20501	1	0.999508	Folch		frozen			predicted_mixture_model	-18.161	true	-0.015	-0.471
Thra2003_06	-18.905	9.38497	lower_estuary	Arctic krill	1995-2003	spring	2003	7	6	Rimouski			48.6533	-68.3767	159		euphausiidae	krill arctique	Arctic krill	Thysanoessa spp.	Thra	krill arctique	muscle						39.682	12.215	-18.418	9.897	3.24863	2	0.988907	9.38497	9.83042	1	0.999508	Folch		frozen			predicted_mixture_model	-18.418	true	-0.015	-0.471
Thra2003_07	-18.817	8.72818	lower_estuary	Arctic krill	1995-2003	spring	2003	7	6	Rimouski			48.6533	-68.3767	159		euphausiidae	krill arctique	Arctic krill	Thysanoessa spp.	Thra	krill arctique	muscle						39.496	12.196	-18.33	9.215	3.23844	2	0.988907	8.72818	8.8118	1	0.999508	Folch		frozen			predicted_mixture_model	-18.33	true	-0.015	-0.471
Thra2003_08	-19.265	8.80523	lower_estuary	Arctic krill	1995-2003	spring	2003	7	6	Rimouski			48.6533	-68.3767	159		euphausiidae	krill arctique	Arctic krill	Thysanoessa spp.	Thra	krill arctique	muscle						39.362	12.227	-18.778	9.295	3.21927	2	0.988907	8.80523	8.83658	1	0.999508	Folch		frozen			predicted_mixture_model	-18.778	true	-0.015	-0.471
Thra2003_09	-19.433	9.48128	lower_estuary	Arctic krill	1995-2003	spring	2003	7	6	Rimouski			48.6533	-68.3767	159		euphausiidae	krill arctique	Arctic krill	Thysanoessa spp.	Thra	krill arctique	muscle						42.098	13.1	-18.946	9.997	3.21359	2	0.988907	9.48128	9.84027	1	0.999508	Folch		frozen			predicted_mixture_model	-18.946	true	-0.015	-0.471
Thra2003_10	-19.177	9.21355	lower_estuary	Arctic krill	1995-2003	spring	2003	7	6	Rimouski			48.6533	-68.3767	159		euphausiidae	krill arctique	Arctic krill	Thysanoessa spp.	Thra	krill arctique	muscle						41.096	12.856	-18.69	9.719	3.19664	2	0.988907	9.21355	9.4146	1	0.999508	Folch		frozen			predicted_mixture_model	-18.69	true	-0.015	-0.471
Thra2003_11	-19.512	9.55061	lower_estuary	Arctic krill	1995-2003	spring	2003	7	6	Rimouski			48.6533	-68.3767	159		euphausiidae	krill arctique	Arctic krill	Thysanoessa spp.	Thra	krill arctique	muscle						42.028	13.074	-19.025	10.069	3.21462	2	0.988907	9.55061	9.35648	1	0.999508	Folch		frozen			predicted_mixture_model	-19.025	true	-0.015	-0.471
Thra2003_12	-19.352	9.37679	lower_estuary	Arctic krill	1995-2003	spring	2003	7	6	Rimouski			48.6533	-68.3767	159		euphausiidae	krill arctique	Arctic krill	Thysanoessa spp.	Thra	krill arctique	muscle						41.4285	12.9375	-18.8655	9.8885	3.20223	2	0.988907	9.37679	9.27481	1	0.999508	Folch		frozen			predicted_mixture_model	-18.8655	true	-0.015	-0.471
Thysa_sp2020_1503	-17.64	8.715	lower_estuary	Arctic krill	2019-2021	summer	2020	1	7	SE of Batture aux Alouettes		0.48	48.106	-69.7257	183		euphausiidae	krill arctique	Arctic krill	Thysanoessa spp.	Thsp	krill arctique	muscle	46.66	11.511	-18.954	8.715	3.59734	41.409	14.72	-17.64	9.68	3.16984	2	0.988907	9.17599	9.15348	1	0.999508	Folch		frozen	Vero	10	true	-17.64	true	0	0
Thysa_sp2020_1504	-17.73	8.54	lower_estuary	Arctic krill	2019-2021	summer	2020	1	7	SE of Batture aux Alouettes		0.45	48.106	-69.7257	183		euphausiidae	krill arctique	Arctic krill	Thysanoessa spp.	Thsp	krill arctique	muscle	46.5	11.41	-19.167	8.54	3.65723	41.729	14.66	-17.73	9.57	3.1719	2	0.988907	9.07006	9.26765	1	0.999508	Folch		frozen	Vero	10	true	-17.73	true	0	0
Thysa_sp2020_1505	-16.931	9.269	lower_estuary	Arctic krill	2019-2021	summer	2020	1	7	SE of Batture aux Alouettes		0.42	48.106	-69.7257	183		euphausiidae	krill arctique	Arctic krill	Thysanoessa spp.	Thsp	krill arctique	muscle	46.76	12.34	-17.866	9.269	3.5201						2	0.988907			1	0.999508			frozen	Vero	10	true	-16.9312	predicted	0	0
Thysa_sp2020_1506	-17.422	9.32	lower_estuary	Arctic krill	2019-2021	summer	2020	1	7	SE of Batture aux Alouettes		0.44	48.106	-69.7257	183		euphausiidae	krill arctique	Arctic krill	Thysanoessa spp.	Thsp	krill arctique	muscle	46.08	12.339	-17.67	9.32	3.59275	43.438	14.77	-17.422	9.54	3.16588	2	0.988907	9.04117	8.83034	1	0.999508	Folch		frozen	Vero	10	true	-17.422	true	0	0
Thysa_sp2020_1507	-17.985	9.2465	lower_estuary	Arctic krill	2019-2021	summer	2020	1	7	SE of Batture aux Alouettes		0.46	48.106	-69.7257	183		euphausiidae	krill arctique	Arctic krill	Thysanoessa spp.	Thsp	krill arctique	muscle	46.21	12.612	-18.3325	9.2465	3.60341	45.5095	14.485	-17.985	9.765	3.16775	2	0.988907	9.25785	9.16163	1	0.999508	Folch		frozen	Vero	10	true	-17.985	true	0	0
Thysa_sp2020_1508	-17.77	9.43	lower_estuary	Arctic krill	2019-2021	summer	2020	1	7	SE of Batture aux Alouettes		0.44	48.106	-69.7257	183		euphausiidae	krill arctique	Arctic krill	Thysanoessa spp.	Thsp	krill arctique	muscle	45.32	12.228	-17.629	9.43	3.60599	44.204	14.81	-17.77	9.88	3.1553	2	0.988907	9.3686	9.31812	1	0.999508	Folch		frozen	Vero	10	true	-17.77	true	0	0
Thysa_sp2020_1509	-18.44	8.796	lower_estuary	Arctic krill	2019-2021	summer	2020	1	7	SE of Batture aux Alouettes		0.43	48.106	-69.7257	183		euphausiidae	krill arctique	Arctic krill	Thysanoessa spp.	Thsp	krill arctique	muscle	45.84	12.077	-19.025	8.796	3.56753	44.094	14.18	-18.44	9.27	3.19605	2	0.988907	8.78115	9.05701	1	0.999508	Folch		frozen	Vero	10	true	-18.44	true	0	0
Thysa_sp2020_1510	-18.263	9.281	lower_estuary	Arctic krill	2019-2021	summer	2020	1	7	SE of Batture aux Alouettes		0.34	48.106	-69.7257	183		euphausiidae	krill arctique	Arctic krill	Thysanoessa spp.	Thsp	krill arctique	muscle	46.03	12.437	-18.64	9.281	3.56107	43.085	14.4	-18.263	9.66	3.18333	2	0.988907	9.15673	8.98649	1	0.999508	Folch		frozen	Vero	10	true	-18.263	true	0	0
Thysa_sp2020_1511	-17.55	9.186	lower_estuary	Arctic krill	2019-2021	summer	2020	1	7	SE of Batture aux Alouettes		0.43	48.106	-69.7257	183		euphausiidae	krill arctique	Arctic krill	Thysanoessa spp.	Thsp	krill arctique	muscle	46.48	12.383	-17.977	9.186	3.58403	44.289	14.63	-17.55	9.77	3.14627	2	0.988907	9.26267	9.4228	1	0.999508	Folch		frozen	Vero	10	true	-17.55	true	0	0
Thysa_sp2020_1512	-18.146	9.29	lower_estuary	Arctic krill	2019-2021	summer	2020	1	7	SE of Batture aux Alouettes		0.39	48.106	-69.7257	183		euphausiidae	krill arctique	Arctic krill	Thysanoessa spp.	Thsp	krill arctique	muscle	42.258	11.728	-18.51	9.29	3.60317	44.381	14.64	-18.146	9.68	3.17486	2	0.988907	9.17599	9.15543	1	0.999508	Folch		frozen	Vero	10	true	-18.146	true	0	0
Thysa_sp2020_1513	-17.89	8.882	lower_estuary	Arctic krill	2019-2021	summer	2020	1	7	SE of Batture aux Alouettes		0.37	48.106	-69.7257	183		euphausiidae	krill arctique	Arctic krill	Thysanoessa spp.	Thsp	krill arctique	muscle	46.05	11.62	-19.719	8.882	3.68193	46.54	14.61	-17.89	9.85	3.18549	2	0.988907	9.33971	9.15319	1	0.999508	Folch		frozen	Vero	10	true	-17.89	true	0	0
Thysa_sp2020_1514	-17.59	8.948	lower_estuary	Arctic krill	2019-2021	summer	2020	1	7	SE of Batture aux Alouettes		0.4	48.106	-69.7257	183		euphausiidae	krill arctique	Arctic krill	Thysanoessa spp.	Thsp	krill arctique	muscle	45.39	12.591	-18.17	8.948	3.56501	42.784	14.53	-17.59	9.33	3.1693	2	0.988907	8.83893	9.0125	1	0.999508	Folch		frozen	Vero	10	true	-17.59	true	0	0
Thysa_sp2020_1515	-17.78	9.249	lower_estuary	Arctic krill	2019-2021	summer	2020	1	7	SE of Batture aux Alouettes		0.49	48.106	-69.7257	183		euphausiidae	krill arctique	Arctic krill	Thysanoessa spp.	Thsp	krill arctique	muscle	45.52	10.69	-17.945	9.249	3.6014	44.887	14.32	-17.78	9.63	3.16969	2	0.988907	9.12784	9.10606	1	0.999508	Folch		frozen	Vero	10	true	-17.78	true	0	0
Thysa_sp2020_1516	-17.312	9.443	lower_estuary	Arctic krill	2019-2021	summer	2020	1	7	SE of Batture aux Alouettes		0.47	48.106	-69.7257	183		euphausiidae	krill arctique	Arctic krill	Thysanoessa spp.	Thsp	krill arctique	muscle	46.48	14.362	-18.08	9.443	3.60528	38.499	14.47	-17.312	9.79	3.14582	2	0.988907	9.28193	9.42367	1	0.999508	Folch		frozen	Vero	10	true	-17.312	true	0	0
Thysa_sp2020_1517	-18.51	8.967	lower_estuary	Arctic krill	2019-2021	summer	2020	1	7	SE of Batture aux Alouettes		0.52	48.106	-69.7257	183		euphausiidae	krill arctique	Arctic krill	Thysanoessa spp.	Thsp	krill arctique	muscle	48.9845	12.257	-18.21	8.967	3.59597	44.076	14.715	-18.51	9.27	3.14888	2	0.988907	8.78115	8.55564	1	0.999508	Folch		frozen	Vero	10	true	-18.51	true	0	0
Gamo1995_136	-19.168	15.1727	lower_estuary	Atlantic cod	1995-2003	spring	1995	7	6	Matane	33	347.8	48.8986	-67.5728	158		gadidae	morue franche	Atlantic cod	Gadus morhua	Gamo	morue	muscle						47.93	15.753	-18.53	15.95	3.0426	5	1	15.1727	14.7406	2	1	Soxhlet		frozen			predicted_mixture_model	-18.53	true_(soxhlet)	-0.009	-0.628
Gamo1995_137	-20.277	12.96	lower_estuary	Atlantic cod	1995-2003	spring	1995	7	6	Matane	46	810.2	48.8986	-67.5728	158		gadidae	morue franche	Atlantic cod	Gadus morhua	Gamo	morue	muscle	46.77	14.27	-20.09	12.96	3.27751	43.792	12.412	-18.22	16.17	3.5282	5	1	15.3785	15.0458	2	1	Soxhlet		frozen			true	-19.6388	predicted (to avoid soxhlet)	-0.009	-0.628
Gamo1995_138	-18.955	13.02	lower_estuary	Atlantic cod	1995-2003	spring	1995	7	6	Matane	47.5	895.4	48.8986	-67.5728	158		gadidae	morue franche	Atlantic cod	Gadus morhua	Gamo	morue	muscle	40.91	13.33	-18.69	13.02	3.06902	42.867	13.91	-18.88	16.33	3.08174	5	1	15.5282	15.6921	2	1	Soxhlet		frozen			true	-18.3177	predicted (to avoid soxhlet)	-0.009	-0.628
Gamo1995_139	-18.028	11.81	lower_estuary	Atlantic cod	1995-2003	spring	1995	7	6	Matane	34	340	48.8986	-67.5728	158		gadidae	morue franche	Atlantic cod	Gadus morhua	Gamo	morue	muscle	41.69	13.28	-17.79	11.81	3.13931	45.937	14.791	-17.755	14.56	3.10535	5	1	13.872	13.5172	2	1	Soxhlet		frozen			true	-17.3905	predicted (to avoid soxhlet)	-0.009	-0.628
Gamo1996_659	-19.013	13.3293	lower_estuary	Atlantic cod	1995-2003	fall	1996	15	10		23	138.12	48.805	-68.1773			gadidae	morue franche	Atlantic cod	Gadus morhua	Gamo	morue	muscle						43.477	14.102	-18.39	13.98	3.08304	5	1	13.3293	12.7354	2	1	Soxhlet		frozen			predicted_mixture_model	-18.39	true_(soxhlet)	-0.012	-0.611
Gamo1996_660	-18.363	14.0498	lower_estuary	Atlantic cod	1995-2003	fall	1996	15	10		36	621.18	48.805	-68.1773			gadidae	morue franche	Atlantic cod	Gadus morhua	Gamo	morue	muscle						44.333	14.238	-17.74	14.75	3.11371	5	1	14.0498	14.1853	2	1	Soxhlet		frozen			predicted_mixture_model	-17.74	true_(soxhlet)	-0.012	-0.611
Gamo2019_1155	-18.647	14.45	lower_estuary	Atlantic cod	2019-2021	summer	2019	29	8	Teleost 016 EM_109	24.8	127	48.679	-68.315	242	109	gadidae	morue franche	Atlantic cod	Gadus morhua	Gamo	morue	muscle	45.71	14.1	-18.82	14.45	3.24184	39.73	12.83	-18.61	15.1	3.09665	5	1	14.3773	14.6782	2	1	Folch		frozen	Teleost 016	136	true	-18.61	true	-0.003	-0.034
Gamo2019_1156	-18.617	14.5	lower_estuary	Atlantic cod	2019-2021	summer	2019	29	8	Teleost 016 EM_109	40	321.5	48.679	-68.315	242	109	gadidae	morue franche	Atlantic cod	Gadus morhua	Gamo	morue	muscle	45.28	14.16	-18.81	14.5	3.19774	43.78	14.41	-18.58	15.01	3.03817	5	1	14.2931	15.1377	2	1	Folch		frozen	Teleost 016	136	true	-18.58	true	-0.003	-0.034
Gamo2019_1157	-19.137	14.46	lower_estuary	Atlantic cod	2019-2021	summer	2019	29	8	Teleost 016 EM_109	30.4	286	48.679	-68.315	242	109	gadidae	morue franche	Atlantic cod	Gadus morhua	Gamo	morue	muscle	45.55	14.41	-19.27	14.46	3.161	43.67	14.16	-19.1	15.3	3.08404	5	1	14.5645	13.7184	2	1	Folch		frozen	Teleost 016	136	true	-19.1	true	-0.003	-0.034
Gamo2019_1158	-18.197	15.25	lower_estuary	Atlantic cod	2019-2021	summer	2019	29	8	Teleost 016 EM_109	31.2	273	48.679	-68.315	242	109	gadidae	morue franche	Atlantic cod	Gadus morhua	Gamo	morue	muscle	46.05	14.37	-18.25	15.25	3.20459	43.81	14.06	-18.16	15.89	3.11593	5	1	15.1165	14.9554	2	1	Folch		frozen	Teleost 016	136	true	-18.16	true	-0.003	-0.034
Gamo2019_1159	-18.487	15.02	lower_estuary	Atlantic cod	2019-2021	summer	2019	29	8	Teleost 016 EM_109	34.2	337	48.679	-68.315	242	109	gadidae	morue franche	Atlantic cod	Gadus morhua	Gamo	morue	muscle	46.35	14.15	-18.92	15.02	3.27562	43.99	14.3	-18.45	15.18	3.07622	5	1	14.4522	13.5297	2	1	Folch		frozen	Teleost 016	136	true	-18.45	true	-0.003	-0.034
Gamo2019_1160	-18.637	14.54	lower_estuary	Atlantic cod	2019-2021	summer	2019	29	8	Teleost 016 EM_109	35.2	322	48.679	-68.315	242	109	gadidae	morue franche	Atlantic cod	Gadus morhua	Gamo	morue	muscle	45.48	14.55	-19.24	14.54	3.12577	45.07	14.82	-18.6	15.47	3.04116	5	1	14.7235	14.7142	2	1	Folch		frozen	Teleost 016	136	true	-18.6	true	-0.003	-0.034
Gamo2019_1161	-18.947	14.38	lower_estuary	Atlantic cod	2019-2021	summer	2019	29	8	Teleost 016 EM_109	46	484.5	48.679	-68.315	242	109	gadidae	morue franche	Atlantic cod	Gadus morhua	Gamo	morue	muscle	45.71	14.59	-18.86	14.38	3.13297	43.29	14.07	-18.91	14.53	3.07676	5	1	13.844	13.0554	2	1	Folch		frozen	Teleost 016	136	true	-18.91	true	-0.003	-0.034
Gamo2020_1573	-18.29	13.29	lower_estuary	Atlantic cod	2019-2021	summer	2020	16	8	Teleost-017 EM_28	27.6	167.5	48.8232	-67.8507	229	28	gadidae	morue franche	Atlantic cod	Gadus morhua	Gamo	morue	muscle	44.996	14.568	-18.825	13.29	3.08869	42.4237	13.803	-18.2901	14.2408	3.07352	5	1	13.5733	13.9024	2	1	Folch		frozen		132	true	-18.2901	true	0	0
Gamo2020_1574	-19.138	12.202	lower_estuary	Atlantic cod	2019-2021	summer	2020	16	8	Teleost-017 EM_28	26.7	156.5	48.8232	-67.8507	229	28	gadidae	morue franche	Atlantic cod	Gadus morhua	Gamo	morue	muscle	45.101	14.202	-19.47	12.202	3.17568	43.7354	14.2799	-19.1384	13.632	3.06273	5	1	13.0037	13.7096	2	1	Folch		frozen		132	true	-19.1384	true	0	0
Gamo2020_1575	-18.248	13.079	lower_estuary	Atlantic cod	2019-2021	summer	2020	16	8	Teleost-017 EM_28	28.2	166.5	48.8232	-67.8507	229	28	gadidae	morue franche	Atlantic cod	Gadus morhua	Gamo	morue	muscle	44.906	14.163	-19.024	13.079	3.17066	43.7775	14.1859	-18.248	14.4597	3.08599	5	1	13.7782	13.6808	2	1	Folch		frozen		132	true	-18.248	true	0	0
Gamo2020_1576	-18.624	13.813	lower_estuary	Atlantic cod	2019-2021	summer	2020	16	8	Teleost-017 EM_28	24.5	121.5	48.8232	-67.8507	229	28	gadidae	morue franche	Atlantic cod	Gadus morhua	Gamo	morue	muscle	45.055	14.449	-19.264	13.813	3.11821	43.6743	14.4782	-18.6244	14.3462	3.01656	5	1	13.672	14.0357	2	1	Folch		frozen		132	true	-18.6244	true	0	0
Gamo2020_1577	-19.009	13.789	lower_estuary	Atlantic cod	2019-2021	summer	2020	16	8	Teleost-017 EM_28		112.5	48.8232	-67.8507	229	28	gadidae	morue franche	Atlantic cod	Gadus morhua	Gamo	morue	muscle	45.046	14.443	-19.344	13.789	3.11888	43.3309	14.1538	-19.0094	14.1966	3.06144	5	1	13.532	13.8383	2	1	Folch		frozen		132	true	-19.0094	true	0	0
Gamo2020_1578	-18.151	13.626	lower_estuary	Atlantic cod	2019-2021	summer	2020	16	8	Teleost-017 EM_28		124	48.8232	-67.8507	229	28	gadidae	morue franche	Atlantic cod	Gadus morhua	Gamo	morue	muscle	45.137	14.54	-18.45	13.626	3.10433	43.1239	14.1438	-18.1506	14.1162	3.04896	5	1	13.4568	12.6395	2	1	Folch		frozen		132	true	-18.1506	true	0	0
Gamo2020_1579	-18.986	13.593	lower_estuary	Atlantic cod	2019-2021	summer	2020	16	8	Teleost-017 EM_28	26	133.5	48.8232	-67.8507	229	28	gadidae	morue franche	Atlantic cod	Gadus morhua	Gamo	morue	muscle	44.94	14.328	-18.86	13.593	3.13652	43.0823	13.9293	-18.9855	14.0881	3.09293	5	1	13.4304	12.6681	2	1	Folch		frozen		132	true	-18.9855	true	0	0
Gamo2020_1582	-18.277	14.753	lower_estuary	Atlantic cod	2019-2021	summer	2020	16	8	Teleost-017 EM_28	31.6	239	48.8232	-67.8507	229	28	gadidae	morue franche	Atlantic cod	Gadus morhua	Gamo	morue	muscle	45.081	14.727	-18.947	14.753	3.06111	43.6712	14.1872	-18.2767	15.5145	3.07821	5	1	14.7652	15.0684	2	1	Folch		frozen		132	true	-18.2767	true	0	0
Gamo2020_1583	-18.008	14.042	lower_estuary	Atlantic cod	2019-2021	summer	2020	17	8	Teleost-017 EM_39		331	49.1955	-67.9958	230	39	gadidae	morue franche	Atlantic cod	Gadus morhua	Gamo	morue	muscle	45.171	14.839	-18.716	14.042	3.04407	43.0574	14.0956	-18.0083	14.524	3.05467	5	1	13.8384	13.619	2	1	Folch		frozen		128	true	-18.0083	true	0	0
Gamo2020_1584	-18.248	14.403	lower_estuary	Atlantic cod	2019-2021	summer	2020	17	8	Teleost-017 EM_39	28.9	208.5	49.1955	-67.9958	230	39	gadidae	morue franche	Atlantic cod	Gadus morhua	Gamo	morue	muscle	44.819	14.782	-19.207	14.403	3.032	43.2805	14.0986	-18.248	14.6496	3.06985	5	1	13.9559	13.5006	2	1	Folch		frozen		128	true	-18.248	true	0	0
Gamo2020_1585	-18.248	14.6496	lower_estuary	Atlantic cod	2019-2021	summer	2020	17	8	Teleost-017 EM_39	29.5	220	49.1955	-67.9958	230	39	gadidae	morue franche	Atlantic cod	Gadus morhua	Gamo	morue	muscle	44.947	14.837	-19.197	14.6496	3.02939	43.2805	14.0986	-18.248	14.956	3.06985	5	1	14.2426	14.274	2	1	Folch		frozen		128	true	-18.248	true	0	0
Gamo2020_1586	-18.448	13.467	lower_estuary	Atlantic cod	2019-2021	summer	2020	17	8	Teleost-017 EM_39	33.7	270	49.1955	-67.9958	230	39	gadidae	morue franche	Atlantic cod	Gadus morhua	Gamo	morue	muscle	44.98	14.681	-19.319	13.467	3.06382	43.161	14.0808	-18.4477	14.2728	3.06524	5	1	13.6033	14.1085	2	1	Folch		frozen		128	true	-18.4477	true	0	0
Gamo2021_96	-18.1924	14.2241	lower_estuary	Atlantic cod	2019-2021	summer	2021	16	8	telost_lower_estuary_108	28.6	181	48.6352	-68.4507	229	108	gadidae	morue franche	Atlantic cod	Gadus morhua	Gamo	morue	muscle	44.4519	14.4876	-20.9584	14.2241	3.06828	43.8384	14.0882	-18.1924	14.9592	3.11164	5	1	14.2456	14.0732	2	1			frozen	18	139	true	-18.1924	true
Gamo2021_97	-17.9915	15.0859	lower_estuary	Atlantic cod	2019-2021	summer	2021	16	8	telost_lower_estuary_108	27.4	186	48.6352	-68.4507	229	108	gadidae	morue franche	Atlantic cod	Gadus morhua	Gamo	morue	muscle	45.1405	14.5069	-18.7455	15.0859	3.11165	44.8873	14.3034	-17.9915	15.5754	3.14292	5	1	14.8221	14.2638	2	1			frozen	18	139	true	-17.9915	true
Gamo2021_98	-18.5898	14.9513	lower_estuary	Atlantic cod	2019-2021	summer	2021	16	8	telost_lower_estuary_108	29.3	202.5	48.6352	-68.4507	229	108	gadidae	morue franche	Atlantic cod	Gadus morhua	Gamo	morue	muscle	44.7051	14.4833	-19.0012	14.9513	3.08669	44.4312	14.1728	-18.5898	15.5736	3.17069	5	1	14.8205	14.5415	2	1			frozen	18	139	true	-18.5898	true
Gamo1996_608	-20.023	14.9481	nwGSL	Atlantic cod	1995-2003	summer	1996	15	7		45.3						gadidae	morue franche	Atlantic cod	Gadus morhua	Gamo	morue	muscle						44.684	13.991	-19.4	15.71	3.19377	5	1	14.9481	14.7246	2	1	Soxhlet		frozen			predicted_mixture_model	-19.4	true_(soxhlet)	-0.012	-0.611
Gamo1996_609	-19.993	15.0885	nwGSL	Atlantic cod	1995-2003	summer	1996	15	7		46.6						gadidae	morue franche	Atlantic cod	Gadus morhua	Gamo	morue	muscle						44.514	14.314	-19.37	15.86	3.10982	5	1	15.0885	14.7314	2	1	Soxhlet		frozen			predicted_mixture_model	-19.37	true_(soxhlet)	-0.012	-0.611
Gamo1996_610	-20.033	15.4066	nwGSL	Atlantic cod	1995-2003	summer	1996	15	7		33.5						gadidae	morue franche	Atlantic cod	Gadus morhua	Gamo	morue	muscle						44.708	14.081	-19.41	16.2	3.17506	5	1	15.4066	15.3334	2	1	Soxhlet		frozen			predicted_mixture_model	-19.41	true_(soxhlet)	-0.012	-0.611
Gamo1996_611	-19.983	14.4896	nwGSL	Atlantic cod	1995-2003	summer	1996	15	7		30.6						gadidae	morue franche	Atlantic cod	Gadus morhua	Gamo	morue	muscle						46.991	14.86	-19.36	15.22	3.16225	5	1	14.4896	14.8405	2	1	Soxhlet		frozen			predicted_mixture_model	-19.36	true_(soxhlet)	-0.012	-0.611
Gamo1996_612	-19.743	13.9469	nwGSL	Atlantic cod	1995-2003	summer	1996	15	7		33						gadidae	morue franche	Atlantic cod	Gadus morhua	Gamo	morue	muscle						46.054	14.923	-19.12	14.64	3.08611	5	1	13.9469	14.0606	2	1	Soxhlet		frozen			predicted_mixture_model	-19.12	true_(soxhlet)	-0.012	-0.611
Gamo1996_613	-20.293	14.4054	nwGSL	Atlantic cod	1995-2003	summer	1996	15	7		44.6						gadidae	morue franche	Atlantic cod	Gadus morhua	Gamo	morue	muscle						44.099	14.233	-19.67	15.13	3.09836	5	1	14.4054	14.1305	2	1	Soxhlet		frozen			predicted_mixture_model	-19.67	true_(soxhlet)	-0.012	-0.611
Gamo1996_614	-19.923	14.5832	nwGSL	Atlantic cod	1995-2003	summer	1996	15	7		41.2						gadidae	morue franche	Atlantic cod	Gadus morhua	Gamo	morue	muscle						39.005	12.616	-19.3	15.32	3.09171	5	1	14.5832	13.6909	2	1	Soxhlet		frozen			predicted_mixture_model	-19.3	true_(soxhlet)	-0.012	-0.611
Gamo2019_26	-19.263	14.326	nwGSL	Atlantic cod	2019-2021	summer	2019	27	8	Teleost 016 G_89		121.5	49.994	-64.324	240	89	gadidae	morue franche	Atlantic cod	Gadus morhua	Gamo	morue	muscle	46.261	14.114	-19.932	14.326	3.27767	43.056	13.607	-19.226	14.79	3.16425	5	1	14.0872	14.7008	2	1	Folch		frozen	Teleost 016	127	true	-19.226	true	-0.003	-0.034
Gamo2019_27	-19.038	13.239	nwGSL	Atlantic cod	2019-2021	summer	2019	27	8	Teleost 016 G_89		65.5	49.994	-64.324	240	89	gadidae	morue franche	Atlantic cod	Gadus morhua	Gamo	morue	muscle	45.69	13.976	-19.113	13.239	3.26918	43.446	13.896	-19.001	13.255	3.12651	5	1	12.6509	12.6118	2	1	Folch		frozen	Teleost 016	127	true	-19.001	true	-0.003	-0.034
Gamo2019_28	-19.516	13.475	nwGSL	Atlantic cod	2019-2021	summer	2019	27	8	Teleost 016 G_89		62.5	49.994	-64.324	240	89	gadidae	morue franche	Atlantic cod	Gadus morhua	Gamo	morue	muscle	46.445	14.023	-19.469	13.475	3.31206	43.163	13.674	-19.479	13.866	3.15657	5	1	13.2226	12.3317	2	1	Folch		frozen	Teleost 016	127	true	-19.479	true	-0.003	-0.034
Gamo2019_29	-19.727	13.578	nwGSL	Atlantic cod	2019-2021	summer	2019	27	8	Teleost 016 G_89		103	49.994	-64.324	240	89	gadidae	morue franche	Atlantic cod	Gadus morhua	Gamo	morue	muscle	46.265	13.958	-19.665	13.578	3.31459	43.355	13.773	-19.69	14.463	3.14783	5	1	13.7813	12.6647	2	1	Folch		frozen	Teleost 016	127	true	-19.69	true	-0.003	-0.034
Gamo2019_30	-19.654	13.793	nwGSL	Atlantic cod	2019-2021	summer	2019	27	8	Teleost 016 G_89		171	49.994	-64.324	240	89	gadidae	morue franche	Atlantic cod	Gadus morhua	Gamo	morue	muscle	46.027	14.038	-19.606	13.793	3.27874	47.17	14.854	-19.617	14.315	3.17558	5	1	13.6428	14.1893	2	1	Folch		frozen	Teleost 016	127	true	-19.617	true	-0.003	-0.034
Gamo2019_31	-19.596	14.267	nwGSL	Atlantic cod	2019-2021	summer	2019	27	8	Teleost 016 G_89		139.5	49.994	-64.324	240	89	gadidae	morue franche	Atlantic cod	Gadus morhua	Gamo	morue	muscle	46.02	14.093	-19.822	14.267	3.26545	43.959	13.985	-19.559	14.539	3.1433	5	1	13.8524	13.1426	2	1	Folch		frozen	Teleost 016	127	true	-19.559	true	-0.003	-0.034
Gamo2019_32	-18.834	13.482	nwGSL	Atlantic cod	2019-2021	summer	2019	27	8	Teleost 016 G_89		149	49.994	-64.324	240	89	gadidae	morue franche	Atlantic cod	Gadus morhua	Gamo	morue	muscle	46.194	13.994	-19.068	13.482	3.30099	44.04	14.056	-18.797	14.18	3.13318	5	1	13.5165	13.7653	2	1	Folch		frozen	Teleost 016	127	true	-18.797	true	-0.003	-0.034
Gamo2019_33	-19.341	13.5335	nwGSL	Atlantic cod	2019-2021	summer	2019	27	8	Teleost 016 G_89		218.5	49.994	-64.324	240	89	gadidae	morue franche	Atlantic cod	Gadus morhua	Gamo	morue	muscle	45.8105	13.991	-19.3075	13.5335	3.2744	43.724	13.89	-19.304	14.3345	3.14791	5	1	13.661	14.0417	2	1	Folch		frozen	Teleost 016	127	true	-19.304	true	-0.003	-0.034
Gamo2019_34	-19.008	12.895	nwGSL	Atlantic cod	2019-2021	summer	2019	27	8	Teleost 016 G_89		135	49.994	-64.324	240	89	gadidae	morue franche	Atlantic cod	Gadus morhua	Gamo	morue	muscle	45.847	13.743	-19.746	12.895	3.33603	42.307	13.603	-18.971	13.766	3.11012	5	1	13.1291	12.7932	2	1	Folch		frozen	Teleost 016	127	true	-18.971	true	-0.003	-0.034
Gamo2019_35	-19.169	13.49	nwGSL	Atlantic cod	2019-2021	summer	2019	27	8	Teleost 016 G_89		151.5	49.994	-64.324	240	89	gadidae	morue franche	Atlantic cod	Gadus morhua	Gamo	morue	muscle	46.201	13.948	-19.757	13.49	3.31237	43.022	13.669	-19.132	13.994	3.14741	5	1	13.3424	13.6463	2	1	Folch		frozen	Teleost 016	127	true	-19.132	true	-0.003	-0.034
Gamo2020_41	-17.979	13.902	nwGSL	Atlantic cod	2019-2021	summer	2020	18	8	Teleost 017 G_45	29.9	230.5	50	-66.641	231	45	gadidae	morue franche	Atlantic cod	Gadus morhua	Gamo	morue	muscle	45.617	14.37	-18.994	13.902	3.17446	37.562	12.609	-17.979	14.686	2.97898	5	1	13.9899	13.8754	2	1	Folch		frozen	Teleost 017	137	true	-17.979	true	0	0
Gamo2020_42	-18.913	13.794	nwGSL	Atlantic cod	2019-2021	summer	2020	18	8	Teleost 017 G_45	28.6	226.5	50	-66.641	231	45	gadidae	morue franche	Atlantic cod	Gadus morhua	Gamo	morue	muscle	45.368	14.388	-19.373	13.794	3.15318	44.216	14.373	-18.913	14.258	3.07632	5	1	13.5894	13.5635	2	1	Folch		frozen	Teleost 017	137	true	-18.913	true	0	0
Gamo2020_43	-18.937	14.006	nwGSL	Atlantic cod	2019-2021	summer	2020	18	8	Teleost 017 G_45	29.4	223	50	-66.641	231	45	gadidae	morue franche	Atlantic cod	Gadus morhua	Gamo	morue	muscle	44.853	14.1	-19.088	14.006	3.18106	42.535	13.677	-18.937	14.543	3.10997	5	1	13.8561	13.8479	2	1	Folch		frozen	Teleost 017	137	true	-18.937	true	0	0
Gamo2020_44	-19.016	13.701	nwGSL	Atlantic cod	2019-2021	summer	2020	18	8	Teleost 017 G_45	28.8	232.5	50	-66.641	231	45	gadidae	morue franche	Atlantic cod	Gadus morhua	Gamo	morue	muscle	45.558	14.398	-19.091	13.701	3.16419	44.286	14.235	-19.016	14.725	3.11106	5	1	14.0264	14.8829	2	1	Folch		frozen	Teleost 017	137	true	-19.016	true	0	0
Gamo2020_45	-18.859	13.72	nwGSL	Atlantic cod	2019-2021	summer	2020	18	8	Teleost 017 G_45	31	264.5	50	-66.641	231	45	gadidae	morue franche	Atlantic cod	Gadus morhua	Gamo	morue	muscle	45.317	14.168	-19.445	13.72	3.19855	43.877	14.06	-18.859	15.429	3.1207	5	1	14.6852	14.7618	2	1	Folch		frozen	Teleost 017	137	true	-18.859	true	0	0
Gamo2020_46	-18.339	14.327	nwGSL	Atlantic cod	2019-2021	summer	2020	18	8	Teleost 017 G_45	31.4	264	50	-66.641	231	45	gadidae	morue franche	Atlantic cod	Gadus morhua	Gamo	morue	muscle	45.9	14.523	-18.647	14.327	3.1605	41.84	13.635	-18.339	15.268	3.06857	5	1	14.5345	14.6937	2	1	Folch		frozen	Teleost 017	137	true	-18.339	true	0	0
Gamo2020_47	-18.713	14.14	nwGSL	Atlantic cod	2019-2021	summer	2020	18	8	Teleost 017 G_45	30	257.5	50	-66.641	231	45	gadidae	morue franche	Atlantic cod	Gadus morhua	Gamo	morue	muscle	44.512	14.033	-19.096	14.14	3.17195	44.612	14.277	-18.713	15.907	3.12475	5	1	15.1324	15.5537	2	1	Folch		frozen	Teleost 017	137	true	-18.713	true	0	0
Gamo2020_48	-18.753	14.035	nwGSL	Atlantic cod	2019-2021	summer	2020	18	8	Teleost 017 G_45	30.9	263.5	50	-66.641	231	45	gadidae	morue franche	Atlantic cod	Gadus morhua	Gamo	morue	muscle	45.104	14.181	-18.952	14.035	3.18059	43.678	14.231	-18.753	15.224	3.06922	5	1	14.4933	14.6051	2	1	Folch		frozen	Teleost 017	137	true	-18.753	true	0	0
Gamo2020_49	-18.765	13.836	nwGSL	Atlantic cod	2019-2021	summer	2020	18	8	Teleost 017 G_45	30.8	261.5	50	-66.641	231	45	gadidae	morue franche	Atlantic cod	Gadus morhua	Gamo	morue	muscle	45.067	14.176	-19.492	13.836	3.17911	45.075	14.331	-18.765	14.621	3.14528	5	1	13.9291	14.2907	2	1	Folch		frozen	Teleost 017	137	true	-18.765	true	0	0
Gamo2020_50	-18.803	14.5665	nwGSL	Atlantic cod	2019-2021	summer	2020	18	8	Teleost 017 G_45	32.1	312	50	-66.641	231	45	gadidae	morue franche	Atlantic cod	Gadus morhua	Gamo	morue	muscle	45.7975	14.422	-18.9625	14.5665	3.17553	43.1005	13.7785	-18.803	15.391	3.12804	5	1	14.6496	14.6758	2	1	Folch		frozen	Teleost 017	137	true	-18.803	true	0	0
Gamo2021_01	-18.89	14.9828	nwGSL	Atlantic cod	2019-2021	summer	2021	19	8	telost_gulfNW_132	27.4	152.5	50.024	-64.187	232	132	gadidae	morue franche	Atlantic cod	Gadus morhua	Gamo	morue	muscle	47.4376	14.7037	-19.393	14.9828	3.22623	45.0447	14.3599	-18.89	15.4687	3.13685	5	1	14.7223	15.0473	2	1	Folch		frozen	18	121	true	-18.89	true
Gamo2021_02	-18.8752	14.5568	nwGSL	Atlantic cod	2019-2021	summer	2021	19	8	telost_gulfNW_132	28.6	196	50.024	-64.187	232	132	gadidae	morue franche	Atlantic cod	Gadus morhua	Gamo	morue	muscle	46.498	14.4341	-19.4148	14.5568	3.2214	45.2621	14.441	-18.8752	15.034	3.13427	5	1	14.3156	14.1988	2	1	Folch		frozen	18	121	true	-18.8752	true
Gamo2021_03	-18.4307	15.0762	nwGSL	Atlantic cod	2019-2021	summer	2021	19	8	telost_gulfNW_132	27.3	185	50.024	-64.187	232	132	gadidae	morue franche	Atlantic cod	Gadus morhua	Gamo	morue	muscle	47.1551	14.6616	-19.1352	15.0762	3.21623	44.6836	14.2945	-18.4307	15.6122	3.12594	5	1	14.8566	15.1055	2	1	Folch		frozen	18	121	true	-18.4307	true
Gamo2021_04	-19.1231	14.3227	nwGSL	Atlantic cod	2019-2021	summer	2021	19	8	telost_gulfNW_132	28	157.5	50.024	-64.187	232	132	gadidae	morue franche	Atlantic cod	Gadus morhua	Gamo	morue	muscle	46.1953	14.2656	-19.5654	14.3227	3.23824	44.9881	14.3527	-19.1231	14.8167	3.13447	5	1	14.1122	14.1161	2	1	Folch		frozen	18	121	true	-19.1231	true
Gamo2021_05	-18.6441	15.1998	nwGSL	Atlantic cod	2019-2021	summer	2021	19	8	telost_gulfNW_132	25.9	149	50.024	-64.187	232	132	gadidae	morue franche	Atlantic cod	Gadus morhua	Gamo	morue	muscle	45.4936	14.2566	-19.0847	15.1998	3.19106	44.9083	14.4749	-18.6441	15.7942	3.1025	5	1	15.0269	14.8163	2	1	Folch		frozen	18	121	true	-18.6441	true
Gamo2021_06	-19.531	14.4895	nwGSL	Atlantic cod	2019-2021	summer	2021	19	8	telost_gulfNW_132	28.7	183.5	50.024	-64.187	232	132	gadidae	morue franche	Atlantic cod	Gadus morhua	Gamo	morue	muscle	45.7975	14.207	-20.2236	14.4895	3.2236	44.7182	14.3809	-19.531	14.9359	3.10956	5	1	14.2238	13.7167	2	1	Folch		frozen	18	121	true	-19.531	true
Gamo2021_07	-19.3454	13.976	nwGSL	Atlantic cod	2019-2021	summer	2021	19	8	telost_gulfNW_132	25.1	146	50.024	-64.187	232	132	gadidae	morue franche	Atlantic cod	Gadus morhua	Gamo	morue	muscle	45.5032	14.1903	-19.8777	13.976	3.20665	44.9729	14.2866	-19.3454	14.758	3.1479	5	1	14.0573	14.7511	2	1	Folch		frozen	18	121	true	-19.3454	true
Gamo2021_08	-19.1281	14.3056	nwGSL	Atlantic cod	2019-2021	summer	2021	19	8	telost_gulfNW_132	28.3	186	50.024	-64.187	232	132	gadidae	morue franche	Atlantic cod	Gadus morhua	Gamo	morue	muscle	45.1077	14.1329	-19.7379	14.3056	3.19169	45.1387	14.2409	-19.1281	15.0694	3.16965	5	1	14.3487	13.9347	2	1	Folch		frozen	18	121	true	-19.1281	true
Gamo2021_09	-18.9019	14.9838	nwGSL	Atlantic cod	2019-2021	summer	2021	19	8	telost_gulfNW_132	26.8	150	50.024	-64.187	232	132	gadidae	morue franche	Atlantic cod	Gadus morhua	Gamo	morue	muscle	45.5628	14.2596	-19.4148	14.9838	3.19524	44.4033	14.3225	-18.9019	15.6476	3.10024	5	1	14.8897	14.9502	2	1	Folch		frozen	18	121	true	-18.9019	true
Gamo2021_10	-19.009	14.1333	nwGSL	Atlantic cod	2019-2021	summer	2021	19	8	telost_gulfNW_132	27.1	158	50.024	-64.187	232	132	gadidae	morue franche	Atlantic cod	Gadus morhua	Gamo	morue	muscle	45.2209	14.1312	-19.5035	14.1333	3.20013	44.6976	14.3829	-19.009	14.6301	3.10766	5	1	13.9377	14.088	2	1	Folch		frozen	18	121	true	-19.009	true
Clha1995_48	-18.768	12.5362	lower_estuary	Atlantic herring	1995-2003	spring	1995	18	5		31.5	284	48.805	-68.1773	138		clupeidae	hareng atlantique	Atlantic herring	Clupea harengus	Clha	hareng	muscle						36.19	12.209	-18.13	13.58	2.96421	3	0.999999	12.5362	12.053	3	1	Soxhlet		frozen			predicted_mixture_model	-18.13	true_(soxhlet)	-0.009	-0.628
Clha1995_49	-18.932	12.09	lower_estuary	Atlantic herring	1995-2003	spring	1995	18	5		30.5	204	48.805	-68.1773	138		clupeidae	hareng atlantique	Atlantic herring	Clupea harengus	Clha	hareng	muscle	51.01	12.92	-19.55	12.09	3.94814	44.943	14.688	-18.07	14.16	3.05984	3	0.999999	12.8986	12.7666	3	1	Soxhlet		frozen			true	-18.2943	predicted (to avoid soxhlet)	-0.009	-0.628
Clha1995_50	-19.187	12.32	lower_estuary	Atlantic herring	1995-2003	spring	1995	18	5		28	215	48.805	-68.1773	138		clupeidae	hareng atlantique	Atlantic herring	Clupea harengus	Clha	hareng	muscle	54.36	10.74	-20.57	12.32	5.06145	44.995	14.1895	-19.445	13.795	3.17386	3	0.999999	12.6705	12.2476	3	1	Soxhlet		frozen			true	-18.549	predicted (to avoid soxhlet)	-0.009	-0.628
Clha1995_56	-19.574	14.68	lower_estuary	Atlantic herring	1995-2003	spring	1995	1	6		24	110.6	48.805	-68.1773	152		clupeidae	hareng atlantique	Atlantic herring	Clupea harengus	Clha	hareng	muscle	50.18	13.75	-19.95	14.68	3.64945	45.315	15.264	-18.26	14.31	2.96875	3	0.999999	12.9923	12.7731	3	1	Soxhlet		frozen			true	-18.9366	predicted (to avoid soxhlet)	-0.009	-0.628
Clha1995_57	-18.785	11.65	lower_estuary	Atlantic herring	1995-2003	spring	1995	1	6		24.5	126.5	48.805	-68.1773	152		clupeidae	hareng atlantique	Atlantic herring	Clupea harengus	Clha	hareng	muscle	46.2	14.23	-18.8	11.65	3.24666	45.261	14.93	-18.6	13.83	3.03155	3	0.999999	12.6924	12.3739	3	1	Soxhlet		frozen			true	-18.1469	predicted (to avoid soxhlet)	-0.009	-0.628
Clha1996_362	-19.843	12.5612	lower_estuary	Atlantic herring	1995-2003	summer	1996	28	6	Metis	21.5	86.7	48.674	-68.008	179		clupeidae	hareng atlantique	Atlantic herring	Clupea harengus	Clha	hareng	muscle						44.737	14.243	-19.22	13.62	3.14098	3	0.999999	12.5612	12.5691	3	1	Soxhlet		frozen			predicted_mixture_model	-19.22	true_(soxhlet)	-0.012	-0.611
Clha1996_363	-20.353	13.086	lower_estuary	Atlantic herring	1995-2003	summer	1996	28	6	Metis	26	171.3	48.674	-68.008	179		clupeidae	hareng atlantique	Atlantic herring	Clupea harengus	Clha	hareng	muscle						36.275	11.535	-19.73	14.46	3.14478	3	0.999999	13.086	13.3746	3	1	Soxhlet		frozen			predicted_mixture_model	-19.73	true_(soxhlet)	-0.012	-0.611
Clha1996_364	-18.773	13.0423	lower_estuary	Atlantic herring	1995-2003	summer	1996	28	6	Metis	28.7	201.4	48.674	-68.008	179		clupeidae	hareng atlantique	Atlantic herring	Clupea harengus	Clha	hareng	muscle						55.026	17.323	-18.15	14.39	3.17647	3	0.999999	13.0423	12.65	3	1	Soxhlet		frozen			predicted_mixture_model	-18.15	true_(soxhlet)	-0.012	-0.611
Clha1996_365	-20.093	12.8611	lower_estuary	Atlantic herring	1995-2003	summer	1996	28	6	Metis	28	182.1	48.674	-68.008	179		clupeidae	hareng atlantique	Atlantic herring	Clupea harengus	Clha	hareng	muscle						44.563	14.133	-19.47	14.1	3.15312	3	0.999999	12.8611	13.1805	3	1	Soxhlet		frozen			predicted_mixture_model	-19.47	true_(soxhlet)	-0.012	-0.611
Clha1996_367	-19.613	12.6737	lower_estuary	Atlantic herring	1995-2003	summer	1996	28	6	Metis	22.2	98.6	48.674	-68.008	179		clupeidae	hareng atlantique	Atlantic herring	Clupea harengus	Clha	hareng	muscle						44.76	14.334	-18.99	13.8	3.12265	3	0.999999	12.6737	12.8103	3	1	Soxhlet		frozen			predicted_mixture_model	-18.99	true_(soxhlet)	-0.012	-0.611
Clha1996_368	-20.563	12.38	lower_estuary	Atlantic herring	1995-2003	summer	1996	28	6	Metis	22	89.1	48.674	-68.008	179		clupeidae	hareng atlantique	Atlantic herring	Clupea harengus	Clha	hareng	muscle						53.055	16.869	-19.94	13.33	3.14512	3	0.999999	12.38	12.5215	3	1	Soxhlet		frozen			predicted_mixture_model	-19.94	true_(soxhlet)	-0.012	-0.611
Clha2001_18	-19.649	12.2732	lower_estuary	Atlantic herring	1995-2003	spring	2001	4	5	Metis	24.4	110.8	48.674	-68.008	125		clupeidae	hareng atlantique	Atlantic herring	Clupea harengus	Clha	hareng	muscle						46.538	14.684	-19.121	13.159	3.1693	3	0.999999	12.2732	12.4429	3	1	Folch		frozen			predicted_mixture_model	-19.121	true	-0.014	-0.514
Clha2001_19	-19.66	12.1251	lower_estuary	Atlantic herring	1995-2003	spring	2001	4	5	Metis	29.2	169.3	48.674	-68.008	125		clupeidae	hareng atlantique	Atlantic herring	Clupea harengus	Clha	hareng	muscle						46.567	14.929	-19.132	12.922	3.11923	3	0.999999	12.1251	11.7273	3	1	Folch		frozen			predicted_mixture_model	-19.132	true	-0.014	-0.514
Clha2001_20	-18.886	12.5068	lower_estuary	Atlantic herring	1995-2003	spring	2001	4	5	Metis	27.6	137.3	48.674	-68.008	125		clupeidae	hareng atlantique	Atlantic herring	Clupea harengus	Clha	hareng	muscle						46.292	14.727	-18.358	13.533	3.14334	3	0.999999	12.5068	12.6715	3	1	Folch		frozen			predicted_mixture_model	-18.358	true	-0.014	-0.514
Clha2001_21	-17.999	12.3966	lower_estuary	Atlantic herring	1995-2003	spring	2001	4	5	Metis	26.9	164.8	48.674	-68.008	125		clupeidae	hareng atlantique	Atlantic herring	Clupea harengus	Clha	hareng	muscle						47.1005	14.67	-17.471	13.3565	3.21067	3	0.999999	12.3966	12.6754	3	1	Folch		frozen			predicted_mixture_model	-17.471	true	-0.014	-0.514
Clha2001_22	-17.952	12.6349	lower_estuary	Atlantic herring	1995-2003	spring	2001	4	5	Metis	26.1	138.2	48.674	-68.008	125		clupeidae	hareng atlantique	Atlantic herring	Clupea harengus	Clha	hareng	muscle						46.584	14.781	-17.424	13.738	3.15161	3	0.999999	12.6349	12.3966	3	1	Folch		frozen			predicted_mixture_model	-17.424	true	-0.014	-0.514
Clha2001_23	-19.707	12.6055	lower_estuary	Atlantic herring	1995-2003	spring	2001	4	5	Metis	27.4	185	48.674	-68.008	125		clupeidae	hareng atlantique	Atlantic herring	Clupea harengus	Clha	hareng	muscle						47.253	14.732	-19.179	13.691	3.20751	3	0.999999	12.6055	12.9682	3	1	Folch		frozen			predicted_mixture_model	-19.179	true	-0.014	-0.514
Clha2001_24	-19.739	12.6087	lower_estuary	Atlantic herring	1995-2003	spring	2001	4	5	Metis	27.3	159.6	48.674	-68.008	125		clupeidae	hareng atlantique	Atlantic herring	Clupea harengus	Clha	hareng	muscle						46.941	14.614	-19.211	13.696	3.21206	3	0.999999	12.6087	13.3649	3	1	Folch		frozen			predicted_mixture_model	-19.211	true	-0.014	-0.514
Clha2001_25	-19.536	12.5337	lower_estuary	Atlantic herring	1995-2003	spring	2001	4	5	Metis	26.5	144.4	48.674	-68.008	125		clupeidae	hareng atlantique	Atlantic herring	Clupea harengus	Clha	hareng	muscle						46.573	14.664	-19.008	13.576	3.17601	3	0.999999	12.5337	12.8593	3	1	Folch		frozen			predicted_mixture_model	-19.008	true	-0.014	-0.514
Clha2001_26	-18.169	12.4812	lower_estuary	Atlantic herring	1995-2003	spring	2001	4	5	Metis	31.3	226	48.674	-68.008	125		clupeidae	hareng atlantique	Atlantic herring	Clupea harengus	Clha	hareng	muscle						45.848	14.834	-17.641	13.492	3.09074	3	0.999999	12.4812	12.5856	3	1	Folch		frozen			predicted_mixture_model	-17.641	true	-0.014	-0.514
Clha2001_27	-18.26	12.4525	lower_estuary	Atlantic herring	1995-2003	spring	2001	4	5	Metis	28.1	173.7	48.674	-68.008	125		clupeidae	hareng atlantique	Atlantic herring	Clupea harengus	Clha	hareng	muscle						46.398	14.795	-17.732	13.446	3.13606	3	0.999999	12.4525	12.6325	3	1	Folch		frozen			predicted_mixture_model	-17.732	true	-0.014	-0.514
Clha2001_28	-18.275	12.7986	lower_estuary	Atlantic herring	1995-2003	spring	2001	4	5	Metis	32.5	298	48.674	-68.008	125		clupeidae	hareng atlantique	Atlantic herring	Clupea harengus	Clha	hareng	muscle						46.284	14.757	-17.747	14	3.13641	3	0.999999	12.7986	13.3095	3	1	Folch		frozen			predicted_mixture_model	-17.747	true	-0.014	-0.514
Clha2001_29	-17.888	12.6424	lower_estuary	Atlantic herring	1995-2003	spring	2001	4	5	Metis	30.5	205.8	48.674	-68.008	125		clupeidae	hareng atlantique	Atlantic herring	Clupea harengus	Clha	hareng	muscle						46.013	14.83	-17.36	13.75	3.1027	3	0.999999	12.6424	12.6014	3	1	Folch		frozen			predicted_mixture_model	-17.36	true	-0.014	-0.514
Clha2001_30	-18.336	12.6318	lower_estuary	Atlantic herring	1995-2003	spring	2001	4	5	Metis	32.8	254.8	48.674	-68.008	125		clupeidae	hareng atlantique	Atlantic herring	Clupea harengus	Clha	hareng	muscle						46.3495	14.8655	-17.8075	13.733	3.11793	3	0.999999	12.6318	12.3242	3	1	Folch		frozen			predicted_mixture_model	-17.8075	true	-0.014	-0.514
Clha2001_31	-19.274	12.3025	lower_estuary	Atlantic herring	1995-2003	spring	2001	4	5	Metis	27.9	158.8	48.674	-68.008	125		clupeidae	hareng atlantique	Atlantic herring	Clupea harengus	Clha	hareng	muscle						46.042	14.788	-18.746	13.206	3.11347	3	0.999999	12.3025	12.5755	3	1	Folch		frozen			predicted_mixture_model	-18.746	true	-0.014	-0.514
Clha2001_32	-18.155	12.5399	lower_estuary	Atlantic herring	1995-2003	spring	2001	4	5	Metis	30	239	48.674	-68.008	125		clupeidae	hareng atlantique	Atlantic herring	Clupea harengus	Clha	hareng	muscle						46.323	14.853	-17.627	13.586	3.11876	3	0.999999	12.5399	12.0815	3	1	Folch		frozen			predicted_mixture_model	-17.627	true	-0.014	-0.514
Clha2019_1209	-20.077	11.85	lower_estuary	Atlantic herring	2019-2021	summer	2019	30	8	Teleost 016 EM_114	29.8	204.5	48.739	-68.713	243	114	clupeidae	hareng atlantique	Atlantic herring	Clupea harengus	Clha	hareng	muscle	61.5	7.09	-22.63	11.85	8.67419	42.97	13.68	-20.04	12.41	3.14108	3	0.999999	11.8052	12.2331	3	1	Folch		frozen	Teleost 016	328	true	-20.04	true	-0.003	-0.034
Clha2019_1210	-19.437	12.33	lower_estuary	Atlantic herring	2019-2021	summer	2019	30	8	Teleost 016 EM_114	28.7	194.5	48.739	-68.713	243	114	clupeidae	hareng atlantique	Atlantic herring	Clupea harengus	Clha	hareng	muscle	54.07	10.21	-21.29	12.33	5.29579	43.02	13.73	-19.4	13.04	3.13328	3	0.999999	12.1988	12.625	3	1	Folch		frozen	Teleost 016	328	true	-19.4	true	-0.003	-0.034
Clha2019_1211	-20.067	12.93	lower_estuary	Atlantic herring	2019-2021	summer	2019	30	8	Teleost 016 EM_114	22.7	88.5	48.739	-68.713	243	114	clupeidae	hareng atlantique	Atlantic herring	Clupea harengus	Clha	hareng	muscle	52.03	11.23	-21.7	12.93	4.63313	42.94	13.83	-20.03	13.2	3.10484	3	0.999999	12.2988	12.2615	3	1	Folch		frozen	Teleost 016	328	true	-20.03	true	-0.003	-0.034
Clha2019_1212	-20.267	12.235	lower_estuary	Atlantic herring	2019-2021	summer	2019	30	8	Teleost 016 EM_114	22.9	88.5	48.739	-68.713	243	114	clupeidae	hareng atlantique	Atlantic herring	Clupea harengus	Clha	hareng	muscle	47.525	13.415	-20.835	12.235	3.54275	41.775	13.465	-20.23	12.715	3.1025	3	0.999999	11.9957	11.9849	3	1	Folch		frozen	Teleost 016	328	true	-20.23	true	-0.003	-0.034
Clha2019_1213	-20.357	12.89	lower_estuary	Atlantic herring	2019-2021	summer	2019	30	8	Teleost 016 EM_114	20.8	59	48.739	-68.713	243	114	clupeidae	hareng atlantique	Atlantic herring	Clupea harengus	Clha	hareng	muscle	46.18	13.94	-20.64	12.89	3.31277	42.36	13.65	-20.32	13.53	3.1033	3	0.999999	12.505	13.0806	3	1	Folch		frozen	Teleost 016	328	true	-20.32	true	-0.003	-0.034
Clha2019_1214	-20.737	12.48	lower_estuary	Atlantic herring	2019-2021	summer	2019	30	8	Teleost 016 EM_114	21.2	62.5	48.739	-68.713	243	114	clupeidae	hareng atlantique	Atlantic herring	Clupea harengus	Clha	hareng	muscle	45.7	14.16	-20.57	12.48	3.2274	42.25	13.51	-20.7	12.78	3.12731	3	0.999999	12.0364	12.4262	3	1	Folch		frozen	Teleost 016	328	true	-20.7	true	-0.003	-0.034
Clha2020_1563	-19.505	12.364	lower_estuary	Atlantic herring	2019-2021	summer	2020	16	8	Teleost-017 EM_28	29	157	48.8232	-67.8507	229	28	clupeidae	hareng atlantique	Atlantic herring	Clupea harengus	Clha	hareng	muscle	53.169	11.159	-21.018	12.364	4.76467	42.9371	14.011	-19.5052	13.193	3.06453	3	0.999999	12.2944	11.976	3	1	Folch		frozen		132	true	-19.5052	true	0	0
Clha2020_1564	-20.578	12.615	lower_estuary	Atlantic herring	2019-2021	summer	2020	17	8	Teleost-017 EM_37	23.5	97.5	49.0162	-67.9882	230	37	clupeidae	hareng atlantique	Atlantic herring	Clupea harengus	Clha	hareng	muscle	48.228	13.063	-21.224	12.615	3.69195	43.5058	14.4092	-20.578	13.3357	3.0193	3	0.999999	12.3835	11.9581	3	1	Folch		frozen		271	true	-20.578	true	0	0
Clha2020_1565	-18.893	11.728	lower_estuary	Atlantic herring	2019-2021	summer	2020	17	8	Teleost-017 EM_37	18.5	52	49.0162	-67.9882	230	37	clupeidae	hareng atlantique	Atlantic herring	Clupea harengus	Clha	hareng	muscle	45.711	13.397	-19.565	11.728	3.41203	43.2263	14.3909	-18.8929	13.3377	3.00373	3	0.999999	12.3848	12.5557	3	1	Folch		frozen		271	true	-18.8929	true	0	0
Clha2020_1566	-19.812	12.462	lower_estuary	Atlantic herring	2019-2021	summer	2020	18	8	Teleost-017 EM_40	28.6	172	49.1462	-67.518	231	40	clupeidae	hareng atlantique	Atlantic herring	Clupea harengus	Clha	hareng	muscle	56.104	10.031	-21.919	12.462	5.59306	43.5894	14.2529	-19.8119	13.5386	3.05828	3	0.999999	12.5103	13.0587	3	1	Folch		frozen		297	true	-19.8119	true	0	0
Clha2020_1567	-19.26	11.652	lower_estuary	Atlantic herring	2019-2021	summer	2020	17	8	Teleost-017 EM_39	18.6	39	49.1955	-67.9958	230	39	clupeidae	hareng atlantique	Atlantic herring	Clupea harengus	Clha	hareng	muscle	45.156	13.886	-19.303	11.652	3.25191	43.2681	14.2799	-19.2597	12.5331	3.02999	3	0.999999	11.8821	11.8682	3	1	Folch		frozen		128	true	-19.2597	true	0	0
Clha2020_1568	-19.136	12.734	lower_estuary	Atlantic herring	2019-2021	summer	2020	17	8	Teleost-017 EM_35	32.9	237	48.7033	-68.7492	230	35	clupeidae	hareng atlantique	Atlantic herring	Clupea harengus	Clha	hareng	muscle	57.98	9.133	-21.672	12.734	6.34841	43.0191	13.966	-19.1365	12.9278	3.08027	3	0.999999	12.1287	12.711	3	1	Folch		frozen		342	true	-19.1365	true	0	0
Clha2020_1569	-19.279	12.086	lower_estuary	Atlantic herring	2019-2021	summer	2020	18	8	Teleost-017 EM_41	28.9	190.5	49.249	-67.4448	231	41	clupeidae	hareng atlantique	Atlantic herring	Clupea harengus	Clha	hareng	muscle	50.142	12.218	-20.269	12.086	4.10394	43.5299	14.0637	-19.2788	13.3146	3.0952	3	0.999999	12.3704	12.0922	3	1	Folch		frozen		298	true	-19.2788	true	0	0
Clha2020_1570	-19.382	12.7295	lower_estuary	Atlantic herring	2019-2021	summer	2020	18	8	Teleost-017 EM_41	31.2	228	49.249	-67.4448	231	41	clupeidae	hareng atlantique	Atlantic herring	Clupea harengus	Clha	hareng	muscle	57.2415	9.7075	-21.668	12.7295	5.89663	44.5805	14.4008	-19.3825	13.0499	3.09573	3	0.999999	12.205	11.5074	3	1	Folch		frozen		298	true	-19.3825	true	0	0
Clha2020_1571	-19.865	12.272	lower_estuary	Atlantic herring	2019-2021	summer	2020	17	8	Teleost-017 EM_38	28.2	204.5	49.0532	-67.8237	230	38	clupeidae	hareng atlantique	Atlantic herring	Clupea harengus	Clha	hareng	muscle	57.688	9.414	-22.157	12.272	6.12789	43.4678	14.1298	-19.8654	13.4341	3.07633	3	0.999999	12.4451	12.3727	3	1	Folch		frozen		264	true	-19.8654	true	0	0
Clha2020_1572	-19.162	12.616	lower_estuary	Atlantic herring	2019-2021	summer	2020	17	8	Teleost-017 EM_38	20.6	64.5	49.0532	-67.8237	230	38	clupeidae	hareng atlantique	Atlantic herring	Clupea harengus	Clha	hareng	muscle	46.985	13.36	-19.974	12.616	3.51684	43.2126	13.6918	-19.1623	13.18	3.1561	3	0.999999	12.2863	12.4413	3	1	Folch		frozen		264	true	-19.1623	true	0	0
Clha2021_100	-19.4901	12.305	lower_estuary	Atlantic herring	2019-2021	summer	2021	16	8	telost_lower_estuary_105	22.2	80.5	48.8712	-67.5732	229	105	clupeidae	hareng atlantique	Atlantic herring	Clupea harengus	Clha	hareng	muscle	48.0625	13.0622	-20.6874	12.305	3.67952	43.3397	14.045	-19.4901	12.7489	3.08533	3	0.999999	12.0169	12.0115	3	1			frozen	18	68	true	-19.4901	true
Clha2021_101	-20.0461	12.2211	lower_estuary	Atlantic herring	2019-2021	summer	2021	16	8	telost_lower_estuary_106	28.6	203.5	48.7165	-68.197	229	106	clupeidae	hareng atlantique	Atlantic herring	Clupea harengus	Clha	hareng	muscle	52.4343	11.6112	-21.4904	12.2211	4.51583	44.2016	14.0516	-20.0461	12.7476	3.1429	3	0.999999	12.0161	12.3176	3	1			frozen	18	130	true	-20.0461	true
Clha2021_102	-20.0241	12.3767	lower_estuary	Atlantic herring	2019-2021	summer	2021	16	8	telost_lower_estuary_106	26.7	172.5	48.7165	-68.197	229	106	clupeidae	hareng atlantique	Atlantic herring	Clupea harengus	Clha	hareng	muscle	56.1213	9.87215	-22.656	12.3767	5.6848	44.773	13.8791	-20.0241	12.8538	3.21345	3	0.999999	12.0825	11.6286	3	1			frozen	18	130	true	-20.0241	true
Clha2021_103	-19.85	12.0604	lower_estuary	Atlantic herring	2019-2021	summer	2021	16	8	telost_lower_estuary_106	28.8	210	48.7165	-68.197	229	106	clupeidae	hareng atlantique	Atlantic herring	Clupea harengus	Clha	hareng	muscle	54.3286	10.6603	-22.055	12.0604	5.09635	43.9276	14.1564	-19.85	12.8963	3.14456	3	0.999999	12.109	12.0411	3	1			frozen	18	130	true	-19.85	true
Clha2021_104	-19.9248	12.4104	lower_estuary	Atlantic herring	2019-2021	summer	2021	16	8	telost_lower_estuary_106	28.7	197.5	48.7165	-68.197	229	106	clupeidae	hareng atlantique	Atlantic herring	Clupea harengus	Clha	hareng	muscle	58.8785	8.81652	-22.8048	12.4104	6.6782	44.0345	14.0095	-19.9248	13.2435	3.18601	3	0.999999	12.3259	12.3272	3	1			frozen	18	130	true	-19.9248	true
Clha2021_105	-20.2559	12.608	lower_estuary	Atlantic herring	2019-2021	summer	2021	16	8	telost_lower_estuary_106	26.6	152	48.7165	-68.197	229	106	clupeidae	hareng atlantique	Atlantic herring	Clupea harengus	Clha	hareng	muscle	52.9614	11.5012	-22.2313	12.608	4.60488	43.9354	14.2231	-20.2559	13.1798	3.1218	3	0.999999	12.2861	12.2731	3	1			frozen	18	130	true	-20.2559	true
Clha2021_106	-20.2085	11.8895	lower_estuary	Atlantic herring	2019-2021	summer	2021	16	8	telost_lower_estuary_106	25.9	152	48.7165	-68.197	229	106	clupeidae	hareng atlantique	Atlantic herring	Clupea harengus	Clha	hareng	muscle	59.4407	8.80921	-23.0491	11.8895	6.74757	43.9491	14.099	-20.2085	13.85	3.18403	3	0.999999	12.7049	12.3889	3	1			frozen	18	130	true	-20.2085	true
Clha2021_107	-19.3676	12.7277	lower_estuary	Atlantic herring	2019-2021	summer	2021	16	8	telost_lower_estuary_106	28.3	163	48.7165	-68.197	229	106	clupeidae	hareng atlantique	Atlantic herring	Clupea harengus	Clha	hareng	muscle	52.1863	11.8612	-22.4067	12.7277	4.39974	44.4757	14.3592	-19.3676	13.7918	3.19527	3	0.999999	12.6685	13.3268	3	1			frozen	18	130	true	-19.3676	true
Clha2021_108	-19.6368	12.2149	lower_estuary	Atlantic herring	2019-2021	summer	2021	16	8	telost_lower_estuary_106	28.6	210.5	48.7165	-68.197	229	106	clupeidae	hareng atlantique	Atlantic herring	Clupea harengus	Clha	hareng	muscle	55.9852	10.0907	-22.4629	12.2149	5.54824	44.0657	13.8907	-19.6368	13.0857	3.20024	3	0.999999	12.2273	12.0937	3	1			frozen	18	130	true	-19.6368	true
Clha2021_99	-18.9184	12.7513	lower_estuary	Atlantic herring	2019-2021	summer	2021	16	8	telost_lower_estuary_105	23	85.5	48.8712	-67.5732	229	105	clupeidae	hareng atlantique	Atlantic herring	Clupea harengus	Clha	hareng	muscle	46.622	13.7265	-21.789	12.7513	3.3965	43.6588	14.075	-18.9184	13.4429	3.10163	3	0.999999	12.4505	12.3894	3	1			frozen	18	68	true	-18.9184	true
Clha1995_32	-20.658	12.11	nwGSL	Atlantic herring	1995-2003	summer	1995	6	8		29	261.2			218		clupeidae	hareng atlantique	Atlantic herring	Clupea harengus	Clha	hareng	muscle	56.03	10.31	-22.26	12.11	5.43453		15.288	-19.77	12.93		3	0.999999	12.1301	13.2183	3	1	Soxhlet		frozen			true	-20.0199	predicted (to avoid soxhlet)	-0.009	-0.628
Clha1995_33	-20.73	11.94	nwGSL	Atlantic herring	1995-2003	summer	1995	6	8		26	201.2			218		clupeidae	hareng atlantique	Atlantic herring	Clupea harengus	Clha	hareng	muscle	53.45	9.56	-22.42	11.94	5.591	45.346	14.462	-19.94	13.08	3.13553	3	0.999999	12.2238	12.3576	3	1	Soxhlet		frozen			true	-20.0924	predicted (to avoid soxhlet)	-0.009	-0.628
Clha1995_34	-20.16	11.5	nwGSL	Atlantic herring	1995-2003	summer	1995	6	8		27	168			218		clupeidae	hareng atlantique	Atlantic herring	Clupea harengus	Clha	hareng	muscle	51.18	12.5	-20.89	11.5	4.0944	44.518	14.935	-20.14	13.26	2.98078	3	0.999999	12.3363	12.5181	3	1	Soxhlet		frozen			true	-19.5222	predicted (to avoid soxhlet)	-0.009	-0.628
Clha1995_35	-20.85	12.32	nwGSL	Atlantic herring	1995-2003	summer	1995	6	8		24	120			218		clupeidae	hareng atlantique	Atlantic herring	Clupea harengus	Clha	hareng	muscle	53.41	11.31	-22.02	12.32	4.72237	44.641	15.045	-20.2	13.26	2.96717	3	0.999999	12.3363	12.0699	3	1	Soxhlet		frozen			true	-20.2126	predicted (to avoid soxhlet)	-0.009	-0.628
Clha1995_36	-20.666	10.74	nwGSL	Atlantic herring	1995-2003	summer	1995	6	8		20	83			218		clupeidae	hareng atlantique	Atlantic herring	Clupea harengus	Clha	hareng	muscle	48.26	12.32	-21.26	10.74	3.91721	44.85	14.716	-19.99	14.24	3.0477	3	0.999999	12.9486	13.082	3	1	Soxhlet		frozen			true	-20.0285	predicted (to avoid soxhlet)	-0.009	-0.628
Clha1996_354	-19.043	12.7111	nwGSL	Atlantic herring	1995-2003	spring	1996	22	4	iml96 010 tr.1	26	169.6	49.5	-66.9583	112		clupeidae	hareng atlantique	Atlantic herring	Clupea harengus	Clha	hareng	muscle						47.589	15.605	-18.42	13.86	3.0496	3	0.999999	12.7111	12.8566	3	1	Soxhlet		frozen			predicted_mixture_model	-18.42	true_(soxhlet)	-0.012	-0.611
Clha1996_355	-19.193	12.0895	nwGSL	Atlantic herring	1995-2003	spring	1996	22	4	iml96 010 tr.1	16.5	34.8	49.5	-66.9514	112		clupeidae	hareng atlantique	Atlantic herring	Clupea harengus	Clha	hareng	muscle						42.444	13.7265	-18.57	12.865	3.09505	3	0.999999	12.0895	12.4748	3	1	Soxhlet		frozen			predicted_mixture_model	-18.57	true_(soxhlet)	-0.012	-0.611
Clha1996_356	-21.943	12.0738	nwGSL	Atlantic herring	1995-2003	spring	1996	22	4	iml96 010 tr.1	16.3	32.5	49.5	-66.9583	112		clupeidae	hareng atlantique	Atlantic herring	Clupea harengus	Clha	hareng	muscle						44.665	14.622	-21.32	12.84	3.05464	3	0.999999	12.0738	12.6223	3	1	Soxhlet		frozen			predicted_mixture_model	-21.32	true_(soxhlet)	-0.012	-0.611
Clha1996_388	-20.539	12.3342	nwGSL	Atlantic herring	1995-2003	spring	1996	25	4	iml96 010 tr.8	28.3	236.4	50.0169	-66.1006	115		clupeidae	hareng atlantique	Atlantic herring	Clupea harengus	Clha	hareng	muscle						45.9283	14.5377	-19.9167	13.2567	3.15959	3	0.999999	12.3342	12.2559	3	1	Soxhlet		frozen			predicted_mixture_model	-19.9167	true_(soxhlet)	-0.012	-0.611
Clha1996_389	-19.213	12.8367	nwGSL	Atlantic herring	1995-2003	spring	1996	25	4	iml96 010 tr.8	28.2	271.3	50.0183	-66.1033	115		clupeidae	hareng atlantique	Atlantic herring	Clupea harengus	Clha	hareng	muscle						45.603	14.725	-18.59	14.061	3.09697	3	0.999999	12.8367	12.1517	3	1	Soxhlet		frozen			predicted_mixture_model	-18.59	true_(soxhlet)	-0.012	-0.611
Clha2019_11	-20.986	13.138	nwGSL	Atlantic herring	2019-2021	summer	2019	27	8	Teleost 016 G_102		49.5	50.142	-65.823	240	102	clupeidae	hareng atlantique	Atlantic herring	Clupea harengus	Clha	hareng	muscle	47.739	13.11	-20.58	13.138	3.64142	45.481	14.556	-20.949	14.157	3.12455	3	0.999999	12.8967	13.2385	3	1	Folch		frozen	Teleost 016	119	true	-20.949	true	-0.003	-0.034
Clha2019_1215	-20.257	12.62	nwGSL	Atlantic herring	2019-2021	summer	2019	28	8	Teleost 016 G_102	24.6	86.5	49.891	-66.412	241	102	clupeidae	hareng atlantique	Atlantic herring	Clupea harengus	Clha	hareng	muscle	47.09	13.61	-20.84	12.62	3.45996	42.61	13.79	-20.22	13.53	3.08992	3	0.999999	12.505	12.4178	3	1	Folch		frozen	Teleost 016	267	true	-20.22	true	-0.003	-0.034
Clha2019_1216	-20.187	12.35	nwGSL	Atlantic herring	2019-2021	summer	2019	28	8	Teleost 016 G_102	24.8	95.5	49.891	-66.412	241	102	clupeidae	hareng atlantique	Atlantic herring	Clupea harengus	Clha	hareng	muscle	50.76	11.87	-21.29	12.35	4.27633	43.49	13.88	-20.15	13.07	3.13329	3	0.999999	12.2175	12.6326	3	1	Folch		frozen	Teleost 016	267	true	-20.15	true	-0.003	-0.034
Clha2019_1217	-19.767	12.96	nwGSL	Atlantic herring	2019-2021	summer	2019	28	8	Teleost 016 G_102	22.3	67	49.891	-66.412	241	102	clupeidae	hareng atlantique	Atlantic herring	Clupea harengus	Clha	hareng	muscle	45.42	14.2	-20.02	12.96	3.19859	42.88	13.87	-19.73	13.72	3.09156	3	0.999999	12.6237	13.0678	3	1	Folch		frozen	Teleost 016	267	true	-19.73	true	-0.003	-0.034
Clha2019_1218	-20.677	12.32	nwGSL	Atlantic herring	2019-2021	summer	2019	28	8	Teleost 016 G_102	21.5	63	49.891	-66.412	241	102	clupeidae	hareng atlantique	Atlantic herring	Clupea harengus	Clha	hareng	muscle	46.37	13.93	-20.64	12.32	3.32879	43.38	14.03	-20.64	13.16	3.09195	3	0.999999	12.2738	12.249	3	1	Folch		frozen	Teleost 016	267	true	-20.64	true	-0.003	-0.034
Clha2019_1219	-20.047	13.36	nwGSL	Atlantic herring	2019-2021	summer	2019	28	8	Teleost 016 G_102		62.5	49.891	-66.412	241	102	clupeidae	hareng atlantique	Atlantic herring	Clupea harengus	Clha	hareng	muscle	45.61	14.36	-20.17	13.36	3.17618	43.51	14.09	-20.01	13.61	3.08801	3	0.999999	12.5549	12.2466	3	1	Folch		frozen	Teleost 016	267	true	-20.01	true	-0.003	-0.034
Clha2019_1220	-20.397	12.64	nwGSL	Atlantic herring	2019-2021	summer	2019	28	8	Teleost 016 G_102	22.5	72	49.891	-66.412	241	102	clupeidae	hareng atlantique	Atlantic herring	Clupea harengus	Clha	hareng	muscle	47.2	13.49	-21.25	12.64	3.49889	42.22	13.66	-20.36	12.67	3.09078	3	0.999999	11.9676	11.4723	3	1	Folch		frozen	Teleost 016	267	true	-20.36	true	-0.003	-0.034
Clha2019_1221	-20.107	13.17	nwGSL	Atlantic herring	2019-2021	summer	2019	28	8	Teleost 016 G_102	23	77	49.891	-66.412	241	102	clupeidae	hareng atlantique	Atlantic herring	Clupea harengus	Clha	hareng	muscle	49.72	12.25	-21.08	13.17	4.05878	43.12	13.95	-20.07	13.61	3.09104	3	0.999999	12.5549	12.5326	3	1	Folch		frozen	Teleost 016	267	true	-20.07	true	-0.003	-0.034
Clha2019_1222	-19.762	12.59	nwGSL	Atlantic herring	2019-2021	summer	2019	28	8	Teleost 016 G_102	22.9	73.5	49.891	-66.412	241	102	clupeidae	hareng atlantique	Atlantic herring	Clupea harengus	Clha	hareng	muscle	51.02	11.99	-20.845	12.59	4.2557	43.55	14.115	-19.725	13.39	3.08544	3	0.999999	12.4175	13.3045	3	1	Folch		frozen	Teleost 016	267	true	-19.725	true	-0.003	-0.034
Clha2019_1223	-19.667	12.83	nwGSL	Atlantic herring	2019-2021	summer	2019	28	8	Teleost 016 G_102	20.1	50	49.891	-66.412	241	102	clupeidae	hareng atlantique	Atlantic herring	Clupea harengus	Clha	hareng	muscle	46.06	13.87	-20.35	12.83	3.32084	42.98	13.89	-19.63	13.44	3.09431	3	0.999999	12.4487	11.6971	3	1	Folch		frozen	Teleost 016	267	true	-19.63	true	-0.003	-0.034
Clha2020_21	-19.704	12.177	nwGSL	Atlantic herring	2019-2021	summer	2020	18	8	Teleost 017 G_46	27.4	169	49.957	-66.422	231	46	clupeidae	hareng atlantique	Atlantic herring	Clupea harengus	Clha	hareng	muscle	56.646	8.855	-21.446	12.177	6.39706	44.183	14.291	-19.704	12.738	3.09167	3	0.999999	12.0101	12.2237	3	1	Folch		frozen	Teleost 017	224	true	-19.704	true	0	0
Clha2020_22	-19.175	12.584	nwGSL	Atlantic herring	2019-2021	summer	2020	18	8	Teleost 017 G_46	27	165	49.957	-66.422	231	46	clupeidae	hareng atlantique	Atlantic herring	Clupea harengus	Clha	hareng	muscle	59.351	7.857	-21.704	12.584	7.5539	44.034	14.26	-19.175	13.958	3.08794	3	0.999999	12.7724	12.5717	3	1	Folch		frozen	Teleost 017	224	true	-19.175	true	0	0
Clha2020_23	-19.01	12.283	nwGSL	Atlantic herring	2019-2021	summer	2020	18	8	Teleost 017 G_46	24.2	140	49.957	-66.422	231	46	clupeidae	hareng atlantique	Atlantic herring	Clupea harengus	Clha	hareng	muscle	54.865	9.235	-21.224	12.283	5.94099	44.852	14.484	-19.01	12.748	3.09666	3	0.999999	12.0164	12.1163	3	1	Folch		frozen	Teleost 017	224	true	-19.01	true	0	0
Clha2020_24	-19.19	12.595	nwGSL	Atlantic herring	2019-2021	summer	2020	18	8	Teleost 017 G_46	26.5	154.5	49.957	-66.422	231	46	clupeidae	hareng atlantique	Atlantic herring	Clupea harengus	Clha	hareng	muscle	55.711	9.545	-21.395	12.595	5.83667	45.635	14.755	-19.19	13.62	3.09285	3	0.999999	12.5612	12.7935	3	1	Folch		frozen	Teleost 017	224	true	-19.19	true	0	0
Clha2020_25	-19.548	12.31	nwGSL	Atlantic herring	2019-2021	summer	2020	18	8	Teleost 017 G_46	27.5	195	49.957	-66.422	231	46	clupeidae	hareng atlantique	Atlantic herring	Clupea harengus	Clha	hareng	muscle	60.535	7.13	-22.059	12.31	8.49018	44.664	14.443	-19.548	13.528	3.09243	3	0.999999	12.5037	12.4716	3	1	Folch		frozen	Teleost 017	224	true	-19.548	true	0	0
Clha2020_26	-18.959	12.587	nwGSL	Atlantic herring	2019-2021	summer	2020	18	8	Teleost 017 G_46	24.4	109.5	49.957	-66.422	231	46	clupeidae	hareng atlantique	Atlantic herring	Clupea harengus	Clha	hareng	muscle	54.915	9.438	-20.923	12.587	5.8185	44.469	14.186	-18.959	13.628	3.13471	3	0.999999	12.5662	12.1185	3	1	Folch		frozen	Teleost 017	224	true	-18.959	true	0	0
Clha2020_27	-19.655	12.674	nwGSL	Atlantic herring	2019-2021	summer	2020	18	8	Teleost 017 G_46	27.7	159	49.957	-66.422	231	46	clupeidae	hareng atlantique	Atlantic herring	Clupea harengus	Clha	hareng	muscle	47.612	12.774	-19.928	12.674	3.72726	43.831	14.103	-19.655	12.782	3.10792	3	0.999999	12.0376	11.5588	3	1	Folch		frozen	Teleost 017	224	true	-19.655	true	0	0
Clha2020_28	-19.86	12.183	nwGSL	Atlantic herring	2019-2021	summer	2020	14	8	Teleost 017 G_11	26	136	49.226	-63.252	227	11	clupeidae	hareng atlantique	Atlantic herring	Clupea harengus	Clha	hareng	muscle	53.713	10.375	-21.537	12.183	5.17716	43.804	14.222	-19.86	12.988	3.08002	3	0.999999	12.1663	12.187	3	1	Folch		frozen	Teleost 017	148	true	-19.86	true	0	0
Clha2020_29	-19.939	12.806	nwGSL	Atlantic herring	2019-2021	summer	2020	14	8	Teleost 017 G_11	23.5	111.5	49.226	-63.252	227	11	clupeidae	hareng atlantique	Atlantic herring	Clupea harengus	Clha	hareng	muscle	54.639	10.046	-21.304	12.806	5.43888	43.891	14.162	-19.939	13.619	3.09921	3	0.999999	12.5606	12.3338	3	1	Folch		frozen	Teleost 017	148	true	-19.939	true	0	0
Clha2020_30	-19.568	12.309	nwGSL	Atlantic herring	2019-2021	summer	2020	14	8	Teleost 017 G_11	25.1	112.5	49.226	-63.252	227	11	clupeidae	hareng atlantique	Atlantic herring	Clupea harengus	Clha	hareng	muscle	55.263	9.702	-21.661	12.309	5.70585	43.6265	14.142	-19.568	13.3145	3.08489	3	0.999999	12.3703	12.5991	3	1	Folch		frozen	Teleost 017	148	true	-19.568	true	0	0
Clha2021_37	-18.6631	12.3654	nwGSL	Atlantic herring	2019-2021	summer	2021	15	8	telost_gulfNW_101	26.5	103.5	49.2768	-66.1915	228	101	clupeidae	hareng atlantique	Atlantic herring	Clupea harengus	Clha	hareng	muscle	52.5416	11.5226	-20.9492	12.3654	4.55989	45.7679	14.7668	-18.6631	13.7622	3.09937	3	0.999999	12.6501	12.74	3	1	Folch		frozen	18	294	true	-18.6631	true
Clha2021_38	-18.6552	12.4056	nwGSL	Atlantic herring	2019-2021	summer	2021	15	8	telost_gulfNW_101	24.8	118.5	49.2768	-66.1915	228	101	clupeidae	hareng atlantique	Atlantic herring	Clupea harengus	Clha	hareng	muscle	51.7793	11.2731	-21.0236	12.4056	4.59316	43.9197	14.26	-18.6552	13.5113	3.07992	3	0.999999	12.4932	11.8711	3	1	Folch		frozen	18	294	true	-18.6552	true
Clha2021_39	-18.6671	12.3323	nwGSL	Atlantic herring	2019-2021	summer	2021	15	8	telost_gulfNW_101	26.7	147	49.2768	-66.1915	228	101	clupeidae	hareng atlantique	Atlantic herring	Clupea harengus	Clha	hareng	muscle	54.6515	11.0886	-20.9076	12.3323	4.92861	45.4588	15.0503	-18.6671	13.4689	3.02047	3	0.999999	12.4668	12.945	3	1	Folch		frozen	18	294	true	-18.6671	true
Clha2021_40	-19.2343	12.8537	nwGSL	Atlantic herring	2019-2021	summer	2021	15	8	telost_gulfNW_101	25.7	104	49.2768	-66.1915	228	101	clupeidae	hareng atlantique	Atlantic herring	Clupea harengus	Clha	hareng	muscle	49.6817	12.3369	-20.808	12.8537	4.02723	45.5935	15.0585	-19.2343	13.7849	3.0278	3	0.999999	12.6642	11.9096	3	1	Folch		frozen	18	294	true	-19.2343	true
Clha2021_41	-18.8413	12.3745	nwGSL	Atlantic herring	2019-2021	summer	2021	15	8	telost_gulfNW_101	28.4	134.5	49.2768	-66.1915	228	101	clupeidae	hareng atlantique	Atlantic herring	Clupea harengus	Clha	hareng	muscle	50.2676	10.7828	-21.0444	12.3745	4.66184	45.4577	14.7369	-18.8413	13.607	3.08462	3	0.999999	12.5531	12.529	3	1	Folch		frozen	18	294	true	-18.8413	true
Clha2021_42	-18.7344	12.1916	nwGSL	Atlantic herring	2019-2021	summer	2021	15	8	telost_gulfNW_101	30.3	146.5	49.2768	-66.1915	228	101	clupeidae	hareng atlantique	Atlantic herring	Clupea harengus	Clha	hareng	muscle	55.8925	9.90196	-21.8592	12.1916	5.64458	45.1682	14.3815	-18.7344	15.1532	3.14072	3	0.999999	13.5192	14.1364	3	1	Folch		frozen	18	294	true	-18.7344	true
Clha2021_43	-18.8017	12.5372	nwGSL	Atlantic herring	2019-2021	summer	2021	15	8	telost_gulfNW_101	26.9	162.5	49.2768	-66.1915	228	101	clupeidae	hareng atlantique	Atlantic herring	Clupea harengus	Clha	hareng	muscle	54.2849	10.4964	-21.6183	12.5372	5.17175	44.7247	14.8604	-18.8017	13.5516	3.00965	3	0.999999	12.5184	12.1684	3	1	Folch		frozen	18	294	true	-18.8017	true
Clha2021_44	-18.7453	12.6739	nwGSL	Atlantic herring	2019-2021	summer	2021	15	8	telost_gulfNW_101	27.3	145	49.2768	-66.1915	228	101	clupeidae	hareng atlantique	Atlantic herring	Clupea harengus	Clha	hareng	muscle	54.5443	10.3808	-21.6144	12.6739	5.25433	45.1818	14.7235	-18.7453	13.9074	3.06868	3	0.999999	12.7408	12.7492	3	1	Folch		frozen	18	294	true	-18.7453	true
Clha2021_45	-18.7284	13.1632	nwGSL	Atlantic herring	2019-2021	summer	2021	15	8	telost_gulfNW_101	25.8	129.5	49.2768	-66.1915	228	101	clupeidae	hareng atlantique	Atlantic herring	Clupea harengus	Clha	hareng	muscle	49.8562	12.0237	-20.2593	13.1632	4.1465	45.1916	14.7266	-18.7284	14.2612	3.0687	3	0.999999	12.9618	13.2155	3	1	Folch		frozen	18	294	true	-18.7284	true
Clha2001_01	-19.606	12.1682	upper_estuary	Atlantic herring	1995-2003	summer	2001	24	8	St Irenee	25.4	166.6	47.569	-70.204	237		clupeidae	hareng atlantique	Atlantic herring	Clupea harengus	Clha	hareng	muscle						43.31	14.342	-19.078	12.991	3.0198	3	0.999999	12.1682	11.4672	3	1	Folch		frozen	12		predicted_mixture_model	-19.078	true	-0.014	-0.514
Clha2001_02	-17.88	12.9954	upper_estuary	Atlantic herring	1995-2003	summer	2001	24	8	St Irenee	22.6	112.3	47.569	-70.204	237		clupeidae	hareng atlantique	Atlantic herring	Clupea harengus	Clha	hareng	muscle						43.181	14.257	-17.352	14.315	3.02876	3	0.999999	12.9954	13.2552	3	1	Folch		frozen	12		predicted_mixture_model	-17.352	true	-0.014	-0.514
Clha2001_03	-17.788	12.8423	upper_estuary	Atlantic herring	1995-2003	summer	2001	24	8	St Irenee	23.1	119.4	47.569	-70.204	237		clupeidae	hareng atlantique	Atlantic herring	Clupea harengus	Clha	hareng	muscle						42.29	13.881	-17.26	14.07	3.04661	3	0.999999	12.8423	12.6296	3	1	Folch		frozen	12		predicted_mixture_model	-17.26	true	-0.014	-0.514
Clha2001_04	-17.791	12.7692	upper_estuary	Atlantic herring	1995-2003	summer	2001	24	8	St Irenee	23.3	120.1	47.569	-70.204	237		clupeidae	hareng atlantique	Atlantic herring	Clupea harengus	Clha	hareng	muscle						43.164	14.14	-17.263	13.953	3.05262	3	0.999999	12.7692	12.6017	3	1	Folch		frozen	12		predicted_mixture_model	-17.263	true	-0.014	-0.514
Clha2001_05	-17.504	12.7886	upper_estuary	Atlantic herring	1995-2003	summer	2001	24	8	St Irenee	23.5	131.6	47.569	-70.204	237		clupeidae	hareng atlantique	Atlantic herring	Clupea harengus	Clha	hareng	muscle						43.551	14.308	-16.976	13.984	3.04382	3	0.999999	12.7886	12.0649	3	1	Folch		frozen	12		predicted_mixture_model	-16.976	true	-0.014	-0.514
Clha2001_06	-17.976	12.7568	upper_estuary	Atlantic herring	1995-2003	summer	2001	24	8	St Irenee	24.7	144.7	47.569	-70.204	237		clupeidae	hareng atlantique	Atlantic herring	Clupea harengus	Clha	hareng	muscle						43.784	14.407	-17.448	13.933	3.03908	3	0.999999	12.7568	12.4382	3	1	Folch		frozen	12		predicted_mixture_model	-17.448	true	-0.014	-0.514
Clha2001_07	-17.818	13.0473	upper_estuary	Atlantic herring	1995-2003	summer	2001	24	8	St Irenee	24	138.9	47.569	-70.204	237		clupeidae	hareng atlantique	Atlantic herring	Clupea harengus	Clha	hareng	muscle						42.764	14.11	-17.29	14.398	3.03076	3	0.999999	13.0473	13.0241	3	1	Folch		frozen	12		predicted_mixture_model	-17.29	true	-0.014	-0.514
Clha2001_08	-17.893	12.8155	upper_estuary	Atlantic herring	1995-2003	summer	2001	24	8	St Irenee	21	94	47.569	-70.204	237		clupeidae	hareng atlantique	Atlantic herring	Clupea harengus	Clha	hareng	muscle						42.993	14.0445	-17.3645	14.027	3.06117	3	0.999999	12.8155	13.1912	3	1	Folch		frozen	12		predicted_mixture_model	-17.3645	true	-0.014	-0.514
Clha2001_09	-18.031	12.5599	upper_estuary	Atlantic herring	1995-2003	summer	2001	24	8	St Irenee	24	137.3	47.569	-70.204	237		clupeidae	hareng atlantique	Atlantic herring	Clupea harengus	Clha	hareng	muscle						43.754	14.521	-17.503	13.618	3.01315	3	0.999999	12.5599	11.5254	3	1	Folch		frozen	12		predicted_mixture_model	-17.503	true	-0.014	-0.514
Clha2001_10	-17.558	12.6549	upper_estuary	Atlantic herring	1995-2003	summer	2001	24	8	St Irenee	23.6	135.2	47.569	-70.204	237		clupeidae	hareng atlantique	Atlantic herring	Clupea harengus	Clha	hareng	muscle						43.569	14.421	-17.03	13.77	3.02122	3	0.999999	12.6549	12.1071	3	1	Folch		frozen	12		predicted_mixture_model	-17.03	true	-0.014	-0.514
Clha2001_11	-17.729	12.7336	upper_estuary	Atlantic herring	1995-2003	summer	2001	24	8	St Irenee	23.5	131.1	47.569	-70.204	237		clupeidae	hareng atlantique	Atlantic herring	Clupea harengus	Clha	hareng	muscle						44.015	14.56	-17.201	13.896	3.02301	3	0.999999	12.7336	13.2041	3	1	Folch		frozen	12		predicted_mixture_model	-17.201	true	-0.014	-0.514
Clha2001_12	-18.08	13.3153	upper_estuary	Atlantic herring	1995-2003	summer	2001	24	8	St Irenee	25.1	176.8	47.569	-70.204	237		clupeidae	hareng atlantique	Atlantic herring	Clupea harengus	Clha	hareng	muscle						42.728	14.085	-17.552	14.827	3.03358	3	0.999999	13.3153	14.0084	3	1	Folch		frozen	12		predicted_mixture_model	-17.552	true	-0.014	-0.514
Clha2003_11	-18.194	12.2682	upper_estuary	Atlantic herring	1995-2003	spring	2003	31	5	St. Irenee	16	46.9	47.569	-70.204	151		clupeidae	hareng atlantique	Atlantic herring	Clupea harengus	Clha	hareng	muscle						45.573	14.442	-17.707	13.151	3.15559	3	0.999999	12.2682	12.7141	3	1	Folch						-17.707	true	-0.015	-0.471
Clha2003_12	-18.158	12.3981	upper_estuary	Atlantic herring	1995-2003	spring	2003	31	5	St. Irenee	17.3	45.6	47.569	-70.204	151		clupeidae	hareng atlantique	Atlantic herring	Clupea harengus	Clha	hareng	muscle						45.1	14.387	-17.671	13.359	3.13477	3	0.999999	12.3981	12.1886	3	1	Folch						-17.671	true	-0.015	-0.471
Clha2003_14	-18.045	12.5212	upper_estuary	Atlantic herring	1995-2003	spring	2003	31	5	St. Irenee	17.1	51.5	47.569	-70.204	151		clupeidae	hareng atlantique	Atlantic herring	Clupea harengus	Clha	hareng	muscle						44.986	14.09	-17.558	13.556	3.19276	3	0.999999	12.5212	13.057	3	1	Folch						-17.558	true	-0.015	-0.471
Clha2003_15	-18.976	12.0192	upper_estuary	Atlantic herring	1995-2003	spring	2003	31	5	St. Irenee	15.3	32.5	47.569	-70.204	151		clupeidae	hareng atlantique	Atlantic herring	Clupea harengus	Clha	hareng	muscle						45.47	14.3045	-18.4895	12.7525	3.17875	3	0.999999	12.0192	12.2245	3	1	Folch						-18.4895	true	-0.015	-0.471
Clha2003_17	-17.8	12.1444	upper_estuary	Atlantic herring	1995-2003	spring	2003	31	5	St. Irenee	17.5	53.2	47.569	-70.204	151		clupeidae	hareng atlantique	Atlantic herring	Clupea harengus	Clha	hareng	muscle						45.101	14.257	-17.313	12.953	3.16343	3	0.999999	12.1444	12.507	3	1	Folch						-17.313	true	-0.015	-0.471
Clha2003_18	-18.184	12.2963	upper_estuary	Atlantic herring	1995-2003	spring	2003	31	5	St. Irenee	16.8	48.3	47.569	-70.204	151		clupeidae	hareng atlantique	Atlantic herring	Clupea harengus	Clha	hareng	muscle						44.467	14.164	-17.697	13.196	3.13944	3	0.999999	12.2963	11.8415	3	1	Folch						-17.697	true	-0.015	-0.471
Clha2003_19	-19.806	11.8983	upper_estuary	Atlantic herring	1995-2003	spring	2003	31	5	St. Irenee	14.5	29.5	47.569	-70.204	151		clupeidae	hareng atlantique	Atlantic herring	Clupea harengus	Clha	hareng	muscle						45.275	14.196	-19.319	12.559	3.18928	3	0.999999	11.8983	12.0286	3	1	Folch						-19.319	true	-0.015	-0.471
Clha2003_20	-18.01	12.3925	upper_estuary	Atlantic herring	1995-2003	spring	2003	31	5	St. Irenee	16.6	46.6	47.569	-70.204	151		clupeidae	hareng atlantique	Atlantic herring	Clupea harengus	Clha	hareng	muscle						44.877	14.391	-17.523	13.35	3.11841	3	0.999999	12.3925	12.8047	3	1	Folch						-17.523	true	-0.015	-0.471
Clha2003_21	-17.925	12.0114	upper_estuary	Atlantic herring	1995-2003	spring	2003	31	5	St. Irenee	16.2	35.3	47.569	-70.204	151		clupeidae	hareng atlantique	Atlantic herring	Clupea harengus	Clha	hareng	muscle						44.947	14.355	-17.438	12.74	3.1311	3	0.999999	12.0114	11.5221	3	1	Folch						-17.438	true	-0.015	-0.471
Clha2003_22	-18.196	12.345	upper_estuary	Atlantic herring	1995-2003	spring	2003	31	5	St. Irenee	16.2	43.9	47.569	-70.204	151		clupeidae	hareng atlantique	Atlantic herring	Clupea harengus	Clha	hareng	muscle						44.9	14.329	-17.709	13.274	3.13351	3	0.999999	12.345	12.1919	3	1	Folch						-17.709	true	-0.015	-0.471
Clha2020_1300	-19.67	11.678	upper_estuary	Atlantic herring	2019-2021	summer	2020	18	6	St. Irenee	18.2	36	47.5133	-70.2089	170		clupeidae	hareng atlantique	Atlantic herring	Clupea harengus	Clha	hareng	muscle	45.237	13.695	-20.293	11.678	3.30318	43.051	14.039	-19.67	13.106	3.06653	3	0.999999	12.24	11.4847	3	1	Folch		frozen		0	true	-19.67	true	0	0
Clha2020_1301	-18.678	13.553	upper_estuary	Atlantic herring	2019-2021	summer	2020	18	6	St. Irenee	18.5	39.5	47.5133	-70.2089	170		clupeidae	hareng atlantique	Atlantic herring	Clupea harengus	Clha	hareng	muscle	45.883	12.505	-20.17	13.553	3.66917	43.652	14.06	-18.678	14.932	3.10469	3	0.999999	13.3809	13.1584	3	1	Folch		frozen		0	true	-18.678	true	0	0
Clha2020_1302	-19.507	11.351	upper_estuary	Atlantic herring	2019-2021	summer	2020	18	6	St. Irenee	21.4	69.5	47.5133	-70.2089	170		clupeidae	hareng atlantique	Atlantic herring	Clupea harengus	Clha	hareng	muscle	49.793	11.682	-20.358	11.351	4.26237	43.58	13.999	-19.507	13.009	3.11308	3	0.999999	12.1794	12.9036	3	1	Folch		frozen		0	true	-19.507	true	0	0
Clha2020_1303	-19.658	12.99	upper_estuary	Atlantic herring	2019-2021	summer	2020	18	6	St. Irenee	19.5	50.5	47.5133	-70.2089	170		clupeidae	hareng atlantique	Atlantic herring	Clupea harengus	Clha	hareng	muscle	45.233	13.773	-19.923	12.99	3.28418	43.897	14.146	-19.658	14.018	3.10314	3	0.999999	12.8099	12.8429	3	1	Folch		frozen		0	true	-19.658	true	0	0
Clha2020_1304	-19.476	12.762	upper_estuary	Atlantic herring	2019-2021	summer	2020	18	6	St. Irenee	19.1	45	47.5133	-70.2089	170		clupeidae	hareng atlantique	Atlantic herring	Clupea harengus	Clha	hareng	muscle	44.875	13.798	-20.065	12.762	3.25228	43.217	13.883	-19.476	14.294	3.11294	3	0.999999	12.9823	13.6868	3	1	Folch		frozen		0	true	-19.476	true	0	0
Clha2020_1305	-19.617	13.552	upper_estuary	Atlantic herring	2019-2021	summer	2020	18	6	St. Irenee	20.5	56.5	47.5133	-70.2089	170		clupeidae	hareng atlantique	Atlantic herring	Clupea harengus	Clha	hareng	muscle	45.793	13.679	-20.348	13.552	3.34769	44.055	14.176	-19.617	14.316	3.10772	3	0.999999	12.9961	13.2517	3	1	Folch		frozen		0	true	-19.617	true	0	0
Clha2020_1306	-19.327	12.797	upper_estuary	Atlantic herring	2019-2021	summer	2020	18	6	St. Irenee	20.5	56.5	47.5133	-70.2089	170		clupeidae	hareng atlantique	Atlantic herring	Clupea harengus	Clha	hareng	muscle	46.955	12.891	-19.911	12.797	3.64246	43.339	14.018	-19.327	13.553	3.09167	3	0.999999	12.5193	12.6827	3	1	Folch		frozen		0	true	-19.327	true	0	0
Clha2020_1307	-18.878	13.662	upper_estuary	Atlantic herring	2019-2021	summer	2020	18	6	St. Irenee	20.6	63	47.5133	-70.2089	170		clupeidae	hareng atlantique	Atlantic herring	Clupea harengus	Clha	hareng	muscle	47.721	12.495	-20.038	13.662	3.81921	43.433	14.214	-18.878	14.824	3.05565	3	0.999999	13.3135	12.8018	3	1	Folch		frozen		0	true	-18.878	true	0	0
Clha2020_1308	-19.148	12.674	upper_estuary	Atlantic herring	2019-2021	summer	2020	18	6	St. Irenee	17.9	36.5	47.5133	-70.2089	170		clupeidae	hareng atlantique	Atlantic herring	Clupea harengus	Clha	hareng	muscle	48.455	12.497	-20.581	12.674	3.87733	43.729	14.239	-19.148	13.571	3.07107	3	0.999999	12.5306	12.4242	3	1	Folch		frozen		0	true	-19.148	true	0	0
Clha2020_1309	-19.842	11.7545	upper_estuary	Atlantic herring	2019-2021	summer	2020	18	6	St. Irenee	17.8	36.5	47.5133	-70.2089	170		clupeidae	hareng atlantique	Atlantic herring	Clupea harengus	Clha	hareng	muscle	47.932	12.696	-20.7905	11.7545	3.77559	43.728	14.165	-19.842	12.9835	3.08706	3	0.999999	12.1635	12.0112	3	1	Folch		frozen		0	true	-19.842	true	0	0
Clha2020_1310	-20.293	12.277	upper_estuary	Atlantic herring	2019-2021	summer	2020	18	6	St. Irenee	17.6	33	47.5133	-70.2089	170		clupeidae	hareng atlantique	Atlantic herring	Clupea harengus	Clha	hareng	muscle	44.85	13.894	-20.706	12.277	3.22801	43.006	13.912	-20.293	12.903	3.09129	3	0.999999	12.1132	11.7878	3	1	Folch		frozen		0	true	-20.293	true	0	0
Clha2020_1311	-19.167	12.5274	upper_estuary	Atlantic herring	2019-2021	summer	2020	18	6	St. Irenee	23	78.5	47.5133	-70.2089	170		clupeidae	hareng atlantique	Atlantic herring	Clupea harengus	Clha	hareng	muscle						44.144	14.322	-19.167	13.566	3.08225	3	0.999999	12.5274	12.2598	3	1	Folch		frozen		0	predicted_mixture_model	-19.167	true	0	0
Clha2020_1312	-19.017	13.588	upper_estuary	Atlantic herring	2019-2021	summer	2020	18	6	St. Irenee	20.8	58	47.5133	-70.2089	170		clupeidae	hareng atlantique	Atlantic herring	Clupea harengus	Clha	hareng	muscle	46.967	13.122	-19.79	13.588	3.57926	43.157	14.136	-19.017	15.065	3.05299	3	0.999999	13.464	13.5014	3	1	Folch		frozen		0	true	-19.017	true	0	0
Clha2020_1313	-18.687	13.377	upper_estuary	Atlantic herring	2019-2021	summer	2020	18	6	St. Irenee	22.2	78.5	47.5133	-70.2089	170		clupeidae	hareng atlantique	Atlantic herring	Clupea harengus	Clha	hareng	muscle	54.038	9.728	-21.344	13.377	5.55489	44.494	14.435	-18.687	14.494	3.08237	3	0.999999	13.1073	12.542	3	1	Folch		frozen		0	true	-18.687	true	0	0
Clha2020_1314	-18.908	14.023	upper_estuary	Atlantic herring	2019-2021	summer	2020	18	6	St. Irenee	21.1	67	47.5133	-70.2089	170		clupeidae	hareng atlantique	Atlantic herring	Clupea harengus	Clha	hareng	muscle	53.098	14.365	-19.633	14.023	3.69635	43.471	16.086	-18.908	14.334	2.70241	3	0.999999	13.0073	12.9818	3	1	Folch		frozen		0	true	-18.908	true	0	0
Mito1995_75	-19.873	14.9157	upper_estuary	Atlantic tomcod	1995-2003	summer	1995	21	8	Saint Irenee	16	32.4	47.569	-70.204	233		gadidae	poulamon atlantique	Atlantic tomcod	Microgadus tomcod	Mito	poulamon	muscle						45.6205	14.6255	-19.235	15.64	3.12094	2	0.986405	14.9157	14.6613	2	0.999683	Soxhlet		frozen			predicted_mixture_model	-19.235	true_(soxhlet)	-0.009	-0.628
Mito1995_76	-16.27	13.18	upper_estuary	Atlantic tomcod	1995-2003	summer	1995	21	8	Saint Irenee	19	58	47.569	-70.204	233		gadidae	poulamon atlantique	Atlantic tomcod	Microgadus tomcod	Mito	poulamon	muscle	46.41	14.44	-16.06	13.18	3.21399	45.658	15.197	-15.71	15.89	3.00441	2	0.986405	15.1564	15.5418	2	0.999683	Soxhlet		frozen			true	-15.6323	predicted (to avoid soxhlet)	-0.009	-0.628
Mito1995_77	-19.782	12.5	upper_estuary	Atlantic tomcod	1995-2003	summer	1995	21	8	Saint Irenee	16	32.7	47.569	-70.204	233		gadidae	poulamon atlantique	Atlantic tomcod	Microgadus tomcod	Mito	poulamon	muscle	49.37	15.01	-19.6	12.5	3.28914	46.56	15.025	-19.91	14.9	3.09884	2	0.986405	14.203	14.0787	2	0.999683	Soxhlet		frozen			true	-19.1445	predicted (to avoid soxhlet)	-0.009	-0.628
Mito1996_321	-18.573	15.7535	upper_estuary	Atlantic tomcod	1995-2003	summer	1996	24	6	Ile aux Coudres	29.5	265.1	47.397	-70.353	175		gadidae	poulamon atlantique	Atlantic tomcod	Microgadus tomcod	Mito	poulamon	muscle						41.704	13.589	-17.95	16.51	3.06895	2	0.986405	15.7535	15.7283	2	0.999683	Soxhlet		frozen			predicted_mixture_model	-17.95	true_(soxhlet)	-0.012	-0.611
Mito1996_394	-18.823	15.638	upper_estuary	Atlantic tomcod	1995-2003	spring	1996	4	6	Ile aux Coudres	33	324.6	47.397	-70.353	155		gadidae	poulamon atlantique	Atlantic tomcod	Microgadus tomcod	Mito	poulamon	muscle						44.941	9.573	-18.2	16.39	4.69456	2	0.986405	15.638	15.7577	2	0.999683	Soxhlet		frozen			predicted_mixture_model	-18.2	true_(soxhlet)	-0.012	-0.611
Mito1996_395	-18.563	15.6765	upper_estuary	Atlantic tomcod	1995-2003	spring	1996	4	6	Ile aux Coudres	33	397.3	47.397	-70.353	155		gadidae	poulamon atlantique	Atlantic tomcod	Microgadus tomcod	Mito	poulamon	muscle						42.679	13.451	-17.94	16.43	3.17292	2	0.986405	15.6765	15.7837	2	0.999683	Soxhlet		frozen			predicted_mixture_model	-17.94	true_(soxhlet)	-0.012	-0.611
Mito1996_397	-17.833	15.2527	upper_estuary	Atlantic tomcod	1995-2003	spring	1996	4	6	Ile aux Coudres	17.8	52.2	47.397	-70.353	155		gadidae	poulamon atlantique	Atlantic tomcod	Microgadus tomcod	Mito	poulamon	muscle						44.569	13.918	-17.21	15.99	3.20226	2	0.986405	15.2527	15.1653	2	0.999683	Soxhlet		frozen			predicted_mixture_model	-17.21	true_(soxhlet)	-0.012	-0.611
Mito1996_398	-19.503	15.1372	upper_estuary	Atlantic tomcod	1995-2003	spring	1996	4	6	Ile aux Coudres	16.2	28.4	47.397	-70.353	155		gadidae	poulamon atlantique	Atlantic tomcod	Microgadus tomcod	Mito	poulamon	muscle						44.929	14.838	-18.88	15.87	3.02797	2	0.986405	15.1372	14.7395	2	0.999683	Soxhlet		frozen			predicted_mixture_model	-18.88	true_(soxhlet)	-0.012	-0.611
Mito1996_399	-17.823	14.9638	upper_estuary	Atlantic tomcod	1995-2003	spring	1996	4	6	Ile aux Coudres	14.5	26.4	47.397	-70.353	155		gadidae	poulamon atlantique	Atlantic tomcod	Microgadus tomcod	Mito	poulamon	muscle						45.715	14.838	-17.2	15.69	3.08094	2	0.986405	14.9638	14.9197	2	0.999683	Soxhlet		frozen			predicted_mixture_model	-17.2	true_(soxhlet)	-0.012	-0.611
Mito2001_01	-18.975	12.3771	upper_estuary	Atlantic tomcod	1995-2003	summer	2001	29	8	Ile aux Coudres	17.9	42.9	47.397	-70.353	242		gadidae	poulamon atlantique	Atlantic tomcod	Microgadus tomcod	Mito	poulamon	muscle						43.023	13.516	-18.447	13.004	3.18312	2	0.986405	12.3771	11.9311	2	0.999683	Folch		frozen	12		predicted_mixture_model	-18.447	true	-0.014	-0.514
Mito2001_02	-18.364	12.0921	upper_estuary	Atlantic tomcod	1995-2003	summer	2001	29	8	Ile aux Coudres	18.5	42	47.397	-70.353	242		gadidae	poulamon atlantique	Atlantic tomcod	Microgadus tomcod	Mito	poulamon	muscle						43.41	13.795	-17.836	12.708	3.14679	2	0.986405	12.0921	12.1609	2	0.999683	Folch		frozen	12		predicted_mixture_model	-17.836	true	-0.014	-0.514
Mito2001_03	-18.909	12.4378	upper_estuary	Atlantic tomcod	1995-2003	summer	2001	29	8	Ile aux Coudres	21.6	69.6	47.397	-70.353	242		gadidae	poulamon atlantique	Atlantic tomcod	Microgadus tomcod	Mito	poulamon	muscle						43.819	13.944	-18.381	13.067	3.1425	2	0.986405	12.4378	12.0411	2	0.999683	Folch		frozen	12		predicted_mixture_model	-18.381	true	-0.014	-0.514
Mito2001_04	-18.869	12.5717	upper_estuary	Atlantic tomcod	1995-2003	summer	2001	29	8	Ile aux Coudres	19.4	50.4	47.397	-70.353	242		gadidae	poulamon atlantique	Atlantic tomcod	Microgadus tomcod	Mito	poulamon	muscle						44.29	13.686	-18.341	13.206	3.23615	2	0.986405	12.5717	12.4469	2	0.999683	Folch		frozen	12		predicted_mixture_model	-18.341	true	-0.014	-0.514
Mito2001_05	-18.55	12.6737	upper_estuary	Atlantic tomcod	1995-2003	summer	2001	29	8	Ile aux Coudres	20	68	47.397	-70.353	242		gadidae	poulamon atlantique	Atlantic tomcod	Microgadus tomcod	Mito	poulamon	muscle						43.658	13.247	-18.022	13.312	3.29569	2	0.986405	12.6737	12.2517	2	0.999683	Folch		frozen	12		predicted_mixture_model	-18.022	true	-0.014	-0.514
Mito2001_06	-18.805	12.5365	upper_estuary	Atlantic tomcod	1995-2003	summer	2001	29	8	Ile aux Coudres	22.2	51.6	47.397	-70.353	242		gadidae	poulamon atlantique	Atlantic tomcod	Microgadus tomcod	Mito	poulamon	muscle						44.53	13.816	-18.277	13.1695	3.22309	2	0.986405	12.5365	12.746	2	0.999683	Folch		frozen	12		predicted_mixture_model	-18.277	true	-0.014	-0.514
Mito2001_07	-18.544	12.2673	upper_estuary	Atlantic tomcod	1995-2003	summer	2001	29	8	Ile aux Coudres	17.3	35.2	47.397	-70.353	242		gadidae	poulamon atlantique	Atlantic tomcod	Microgadus tomcod	Mito	poulamon	muscle						44.91	14.032	-18.016	12.89	3.20054	2	0.986405	12.2673	12.0084	2	0.999683	Folch		frozen	12		predicted_mixture_model	-18.016	true	-0.014	-0.514
Mito2001_08	-19.044	12.6343	upper_estuary	Atlantic tomcod	1995-2003	summer	2001	29	8	Ile aux Coudres	17.6	39.5	47.397	-70.353	242		gadidae	poulamon atlantique	Atlantic tomcod	Microgadus tomcod	Mito	poulamon	muscle						44.383	13.813	-18.516	13.271	3.21313	2	0.986405	12.6343	12.6715	2	0.999683	Folch		frozen	12		predicted_mixture_model	-18.516	true	-0.014	-0.514
Mito2001_09	-19.12	12.7055	upper_estuary	Atlantic tomcod	1995-2003	summer	2001	29	8	Ile aux Coudres	17.7	34.9	47.397	-70.353	242		gadidae	poulamon atlantique	Atlantic tomcod	Microgadus tomcod	Mito	poulamon	muscle						45	14.071	-18.592	13.345	3.19807	2	0.986405	12.7055	13.2683	2	0.999683	Folch		frozen	12		predicted_mixture_model	-18.592	true	-0.014	-0.514
Mito2001_10	-18.654	11.9476	upper_estuary	Atlantic tomcod	1995-2003	summer	2001	29	8	Ile aux Coudres	19	45.7	47.397	-70.353	242		gadidae	poulamon atlantique	Atlantic tomcod	Microgadus tomcod	Mito	poulamon	muscle						45.037	14.252	-18.126	12.558	3.16005	2	0.986405	11.9476	12.0649	2	0.999683	Folch		frozen	12		predicted_mixture_model	-18.126	true	-0.014	-0.514
Mito2001_11	-18.275	11.6722	upper_estuary	Atlantic tomcod	1995-2003	summer	2001	29	8	Ile aux Coudres	17.5	36.9	47.397	-70.353	242		gadidae	poulamon atlantique	Atlantic tomcod	Microgadus tomcod	Mito	poulamon	muscle						43.586	13.703	-17.747	12.272	3.18076	2	0.986405	11.6722	11.3082	2	0.999683	Folch		frozen	12		predicted_mixture_model	-17.747	true	-0.014	-0.514
Mito2001_12	-18.732	12.9174	upper_estuary	Atlantic tomcod	1995-2003	summer	2001	29	8	Ile aux Coudres	21.1	63.6	47.397	-70.353	242		gadidae	poulamon atlantique	Atlantic tomcod	Microgadus tomcod	Mito	poulamon	muscle						44.098	13.2405	-18.204	13.565	3.33057	2	0.986405	12.9174	12.7911	2	0.999683	Folch		frozen	12		predicted_mixture_model	-18.204	true	-0.014	-0.514
Mito2019_1094	-18.637	15.315	upper_estuary	Atlantic tomcod	2019-2021	summer	2019	30	8	Lampsilis2019_ETZ11	20.3	61	47.5248	-70.0333	243	ETZ11	gadidae	poulamon atlantique	Atlantic tomcod	Microgadus tomcod	Mito	poulamon	muscle	45.245	13.815	-18.735	15.315	3.27551	42.455	14.88	-18.6	16.14	2.8531	2	0.986405	15.3972	15.3535	2	0.999683	Folch		frozen	Lampsilis	20	true	-18.6	true	-0.003	-0.034
Mito2019_1095	-19.047	15.63	upper_estuary	Atlantic tomcod	2019-2021	summer	2019	30	8	Lampsilis2019_ETZ11	19.7	74	47.5248	-70.0333	243	ETZ11	gadidae	poulamon atlantique	Atlantic tomcod	Microgadus tomcod	Mito	poulamon	muscle	45.77	14.4	-19.26	15.63	3.17847	44	15	-19.01	15.93	2.93333	2	0.986405	15.195	14.8563	2	0.999683	Folch		frozen	Lampsilis	20	true	-19.01	true	-0.003	-0.034
Mito2019_1096	-19.027	15.11	upper_estuary	Atlantic tomcod	2019-2021	summer	2019	30	8	Lampsilis2019_ETZ11	15.4	31	47.5248	-70.0333	243	ETZ11	gadidae	poulamon atlantique	Atlantic tomcod	Microgadus tomcod	Mito	poulamon	muscle	45.46	13.41	-19.12	15.11	3.39001	42.72	14.81	-18.99	16.19	2.88454	2	0.986405	15.4453	15.3571	2	0.999683	Folch		frozen	Lampsilis	20	true	-18.99	true	-0.003	-0.034
Mito2019_1097	-19.267	14.61	upper_estuary	Atlantic tomcod	2019-2021	summer	2019	30	8	Lampsilis2019_ETZ11	15.6	27	47.5248	-70.0333	243	ETZ11	gadidae	poulamon atlantique	Atlantic tomcod	Microgadus tomcod	Mito	poulamon	muscle	45.84	14.13	-19.32	14.61	3.24416	44.91	15.03	-19.23	15.36	2.98802	2	0.986405	14.646	14.7215	2	0.999683	Folch		frozen	Lampsilis	20	true	-19.23	true	-0.003	-0.034
Mito2019_1098	-18.607	15.4	upper_estuary	Atlantic tomcod	2019-2021	summer	2019	30	8	Lampsilis2019_ETZ11	19.6	83	47.5248	-70.0333	243	ETZ11	gadidae	poulamon atlantique	Atlantic tomcod	Microgadus tomcod	Mito	poulamon	muscle	46.32	13.81	-18.78	15.4	3.35409	44.4	15.1	-18.57	16.6	2.9404	2	0.986405	15.8402	16.559	2	0.999683	Folch		frozen	Lampsilis	20	true	-18.57	true	-0.003	-0.034
Mito2019_1099	-18.647	15.2	upper_estuary	Atlantic tomcod	2019-2021	summer	2019	31	8	Lampsilis2019_ETZ12	24.7	157	47.3767	-70.1233	244	ETZ12	gadidae	poulamon atlantique	Atlantic tomcod	Microgadus tomcod	Mito	poulamon	muscle	46.14	13.58	-18.76	15.2	3.39764	43.73	14.95	-18.61	16.06	2.92508	2	0.986405	15.3202	15.2107	2	0.999683	Folch		frozen	Lampsilis	2	true	-18.61	true	-0.003	-0.034
Mito2019_1100	-18.587	15.74	upper_estuary	Atlantic tomcod	2019-2021	summer	2019	31	8	Lampsilis2019_ETZ12	25.3	147.5	47.3767	-70.1233	244	ETZ12	gadidae	poulamon atlantique	Atlantic tomcod	Microgadus tomcod	Mito	poulamon	muscle	46.08	13.24	-19.08	15.74	3.48036	42.39	15.07	-18.55	16.24	2.81287	2	0.986405	15.4935	15.283	2	0.999683	Folch		frozen	Lampsilis	2	true	-18.55	true	-0.003	-0.034
Mito2019_1101	-17.317	15.03	upper_estuary	Atlantic tomcod	2019-2021	summer	2019	31	8	Lampsilis2019_ETZ12	23.3	106.5	47.3767	-70.1233	244	ETZ12	gadidae	poulamon atlantique	Atlantic tomcod	Microgadus tomcod	Mito	poulamon	muscle	45.37	13.44	-17.49	15.03	3.37574	43.1	15.01	-17.28	15.82	2.87142	2	0.986405	15.089	14.8484	2	0.999683	Folch		frozen	Lampsilis	2	true	-17.28	true	-0.003	-0.034
Mito2019_1102	-17.067	15.82	upper_estuary	Atlantic tomcod	2019-2021	summer	2019	31	8	Lampsilis2019_ETZ12	23.1	95	47.3767	-70.1233	244	ETZ12	gadidae	poulamon atlantique	Atlantic tomcod	Microgadus tomcod	Mito	poulamon	muscle	45.83	13.78	-17.43	15.82	3.32583	44.2	14.29	-17.03	16.58	3.09307	2	0.986405	15.8209	15.8446	2	0.999683	Folch		frozen	Lampsilis	2	true	-17.03	true	-0.003	-0.034
Mito2019_1103	-18.497	16.43	upper_estuary	Atlantic tomcod	2019-2021	summer	2019	31	8	Lampsilis2019_ETZ12	22.8	113	47.3767	-70.1233	244	ETZ12	gadidae	poulamon atlantique	Atlantic tomcod	Microgadus tomcod	Mito	poulamon	muscle	46.14	12.94	-18.41	16.43	3.56569	41.6	14.45	-18.46	16.94	2.87889	2	0.986405	16.1676	16.2449	2	0.999683	Folch		frozen	Lampsilis	2	true	-18.46	true	-0.003	-0.034
Mito2019_1104	-18.492	15.545	upper_estuary	Atlantic tomcod	2019-2021	summer	2019	31	8	Lampsilis2019_ETZ12	26.4	173.5	47.3767	-70.1233	244	ETZ12	gadidae	poulamon atlantique	Atlantic tomcod	Microgadus tomcod	Mito	poulamon	muscle	46.225	14.23	-18.58	15.545	3.2486	43.875	13.625	-18.455	16.415	3.22267	2	0.986405	15.662	15.7664	2	0.999683	Folch		frozen	Lampsilis	2	true	-18.455	true	-0.003	-0.034
Mito2019_1105	-18.087	15.78	upper_estuary	Atlantic tomcod	2019-2021	summer	2019	31	8	Lampsilis2019_ETZ12	27.8	187	47.3767	-70.1233	244	ETZ12	gadidae	poulamon atlantique	Atlantic tomcod	Microgadus tomcod	Mito	poulamon	muscle	46.18	13.49	-18.21	15.78	3.42328	42.91	14.46	-18.05	16.37	2.9675	2	0.986405	15.6187	15.5214	2	0.999683	Folch		frozen	Lampsilis	2	true	-18.05	true	-0.003	-0.034
Mito2019_1106	-15.867	16.48	upper_estuary	Atlantic tomcod	2019-2021	summer	2019	31	8	Lampsilis2019_ETZ12	30.2	244	47.3767	-70.1233	244	ETZ12	gadidae	poulamon atlantique	Atlantic tomcod	Microgadus tomcod	Mito	poulamon	muscle	45.81	13.56	-16.1	16.48	3.37832	43.66	14.12	-15.83	17.51	3.09207	2	0.986405	16.7166	17.1307	2	0.999683	Folch		frozen	Lampsilis	2	true	-15.83	true	-0.003	-0.034
Mito2019_1107	-16.177	16.3	upper_estuary	Atlantic tomcod	2019-2021	summer	2019	31	8	Lampsilis2019_ETZ12	28.7	242.5	47.3767	-70.1233	244	ETZ12	gadidae	poulamon atlantique	Atlantic tomcod	Microgadus tomcod	Mito	poulamon	muscle	45.63	13.3	-16.15	16.3	3.43083	42.54	14.22	-16.14	16.45	2.99156	2	0.986405	15.6957	16.1019	2	0.999683	Folch		frozen	Lampsilis	2	true	-16.14	true	-0.003	-0.034
Mito2019_1108	-18.427	16.02	upper_estuary	Atlantic tomcod	2019-2021	summer	2019	31	8	Lampsilis2019_ETZ12	27.5	251.5	47.3767	-70.1233	244	ETZ12	gadidae	poulamon atlantique	Atlantic tomcod	Microgadus tomcod	Mito	poulamon	muscle	46.13	13.43	-18.42	16.02	3.43485	43.34	14.23	-18.39	16.79	3.04568	2	0.986405	16.0232	15.7859	2	0.999683	Folch		frozen	Lampsilis	2	true	-18.39	true	-0.003	-0.034
Mito2019_1109	-18.447	15.82	upper_estuary	Atlantic tomcod	2019-2021	summer	2019	31	8	Lampsilis2019_ETZ12	31.1	340	47.3767	-70.1233	244	ETZ12	gadidae	poulamon atlantique	Atlantic tomcod	Microgadus tomcod	Mito	poulamon	muscle	45.94	13.41	-18.28	15.82	3.4258	42.92	14.43	-18.41	16.19	2.97436	2	0.986405	15.4453	15.4975	2	0.999683	Folch		frozen	Lampsilis	2	true	-18.41	true	-0.003	-0.034
Mito2020_1719	-16.438	15.166	upper_estuary	Atlantic tomcod	2019-2021	fall	2020	3	10	Riviere_Ouelle	21.7	114.5	47.4238	-70.0584	277		gadidae	poulamon atlantique	Atlantic tomcod	Microgadus tomcod	Mito	poulamon	muscle	45.942	14.21	-16.666	15.166	3.23308	44.135	14.484	-16.438	16.063	3.04716	2	0.986405	15.323	15.2494	2	0.999683	Folch		frozen		4	true	-16.438	true	0	0
Mito2020_1720	-17.262	15.469	upper_estuary	Atlantic tomcod	2019-2021	fall	2020	3	10	Riviere_Ouelle	23.9	82	47.4238	-70.0584	277		gadidae	poulamon atlantique	Atlantic tomcod	Microgadus tomcod	Mito	poulamon	muscle	45.788	14.059	-18.228	15.469	3.25685	44.307	14.326	-17.262	16.588	3.09277	2	0.986405	15.8286	15.3264	2	0.999683	Folch		frozen		4	true	-17.262	true	0	0
Mito2020_1721	-18.499	15.787	upper_estuary	Atlantic tomcod	2019-2021	fall	2020	3	10	Riviere_Ouelle	21.4	60	47.4238	-70.0584	277		gadidae	poulamon atlantique	Atlantic tomcod	Microgadus tomcod	Mito	poulamon	muscle	45.331	14.116	-19.092	15.787	3.21132	43.751	14.237	-18.499	16.586	3.07305	2	0.986405	15.8267	16.0025	2	0.999683	Folch		frozen		4	true	-18.499	true	0	0
Mito2020_1722	-18.412	15.119	upper_estuary	Atlantic tomcod	2019-2021	fall	2020	3	10	Riviere_Ouelle	23.2	68	47.4238	-70.0584	277		gadidae	poulamon atlantique	Atlantic tomcod	Microgadus tomcod	Mito	poulamon	muscle	45.576	14.159	-18.795	15.119	3.21887	43.914	14.211	-18.412	15.569	3.09014	2	0.986405	14.8473	15.0215	2	0.999683	Folch		frozen		4	true	-18.412	true	0	0
Mito2020_1723	-18.139	15.6825	upper_estuary	Atlantic tomcod	2019-2021	fall	2020	3	10	Riviere_Ouelle	21.7	111	47.4238	-70.0584	277		gadidae	poulamon atlantique	Atlantic tomcod	Microgadus tomcod	Mito	poulamon	muscle	45.9395	14.284	-18.2505	15.6825	3.21615	43.8685	14.27	-18.1395	16.241	3.07418	2	0.986405	15.4945	15.3845	2	0.999683	Folch		frozen		4	true	-18.1395	true	0	0
Mito2020_1724	-18.2	14.864	upper_estuary	Atlantic tomcod	2019-2021	fall	2020	3	10	Riviere_Ouelle	20.4	95	47.4238	-70.0584	277		gadidae	poulamon atlantique	Atlantic tomcod	Microgadus tomcod	Mito	poulamon	muscle	45.459	14.171	-18.285	14.864	3.20789	43.288	14.146	-18.2	15.541	3.06009	2	0.986405	14.8203	14.9491	2	0.999683	Folch		frozen		4	true	-18.2	true	0	0
Mito2020_1725	-18.215	14.804	upper_estuary	Atlantic tomcod	2019-2021	fall	2020	3	10	Riviere_Ouelle	22.2	90	47.4238	-70.0584	277		gadidae	poulamon atlantique	Atlantic tomcod	Microgadus tomcod	Mito	poulamon	muscle	45.795	14.161	-18.41	14.804	3.23388	44.308	14.639	-18.215	15.96	3.02671	2	0.986405	15.2238	14.9258	2	0.999683	Folch		frozen		4	true	-18.215	true	0	0
Mito2020_1726	-16.639	14.945	upper_estuary	Atlantic tomcod	2019-2021	fall	2020	3	10	Riviere_Ouelle	22.4	75	47.4238	-70.0584	277		gadidae	poulamon atlantique	Atlantic tomcod	Microgadus tomcod	Mito	poulamon	muscle	44.734	13.897	-16.822	14.945	3.21897	43.713	14.313	-16.639	15.724	3.05408	2	0.986405	14.9966	14.9967	2	0.999683	Folch		frozen		4	true	-16.639	true	0	0
Mito2020_1727	-18.243	14.93	upper_estuary	Atlantic tomcod	2019-2021	fall	2020	3	10	Riviere_Ouelle	26.7	126	47.4238	-70.0584	277		gadidae	poulamon atlantique	Atlantic tomcod	Microgadus tomcod	Mito	poulamon	muscle	45.464	14.139	-18.05	14.93	3.2155	44.128	14.43	-18.243	16.226	3.05807	2	0.986405	15.48	15.2593	2	0.999683	Folch		frozen		4	true	-18.243	true	0	0
Mito2020_1728	-16.737	14.976	upper_estuary	Atlantic tomcod	2019-2021	fall	2020	3	10	Riviere_Ouelle	27.5	131.5	47.4238	-70.0584	277		gadidae	poulamon atlantique	Atlantic tomcod	Microgadus tomcod	Mito	poulamon	muscle	45.282	14.134	-17.121	14.976	3.20376	43.247	14.22	-16.737	15.599	3.04128	2	0.986405	14.8762	14.8275	2	0.999683	Folch		frozen		4	true	-16.737	true	0	0
Dl_1997_001_MUS_F	-17.43	15.51	lower_estuary	beluga	1995-2003	spring	1997	3	5	Rivière-Ouelle	396	931000	47.4422	-70.0402	123		monodontidae	beluga	beluga	Delphinapterus leucas	Dl	Dl	muscle	51.081	15.119	-16.81	15.51	3.3786	47.943	15.139	-16.8228	15.571	3.16685	7	1	15.5157	15.4796	5	1	Folch	n	frozen			true	-16.8228	true	-0.014	-0.592
Dl_1997_002_MUS_F	-17.404	15.4	lower_estuary	beluga	1995-2003	spring	1997	23	5	Ile-aux-Lièvres	338	614000	47.8557	-69.7253	143		monodontidae	beluga	beluga	Delphinapterus leucas	Dl	Dl	muscle	52.631	15.163	-17.41	15.4	3.47101	47.697	15.513	-16.7969	15.2621	3.07465	7	1	15.222	15.3049	5	1	Folch	n	frozen			true	-16.7969	true	-0.014	-0.592
Dl_1997_003_MUS_F	-17.256	15.865	lower_estuary	beluga	1995-2003	spring	1997	8	6	Rivière-Ouelle	363	841000	47.4422	-70.0402	159		monodontidae	beluga	beluga	Delphinapterus leucas	Dl	Dl	muscle	50.869	15.1785	-16.735	15.865	3.35139	47.147	14.818	-16.6494	15.8918	3.18174	7	1	15.8208	15.894	5	1	Folch	n	frozen			true	-16.6494	true	-0.014	-0.592
Dl_1997_004_MUS_F	-17.331	18.7218	lower_estuary	beluga	1995-2003	summer	1997	1	7	Bic	139	43000	48.3639	-68.816	182		monodontidae	beluga	beluga	Delphinapterus leucas	Dl	Dl	muscle						45.75	13.916	-16.7242	18.9422	3.28758	7	1	18.7218	18.441	5	1	Folch	n	frozen			predicted_mixture_model	-16.7242	true	-0.014	-0.592
Dl_1997_005_MUS_F	-16.805	15.59	lower_estuary	beluga	1995-2003	summer	1997	15	7	Ile-St-Barnabé, adrift	378	744000			196		monodontidae	beluga	beluga	Delphinapterus leucas	Dl	Dl	muscle	51.059	15.864	-16.52	15.59	3.21855						7	1			5	1		n	frozen			true	-16.1978	predicted	-0.014	-0.592
Dl_1997_006_MUS_F	-17.89	15.36	lower_estuary	beluga	1995-2003	summer	1997	29	7	Sainte-Luce	385	693000	48.5508	-68.387	210		monodontidae	beluga	beluga	Delphinapterus leucas	Dl	Dl	muscle	51.174	14.885	-17.01	15.36	3.43796	47.2	14.593	-17.2833	15.3621	3.23443	7	1	15.3171	15.5021	5	1	Folch	n	frozen			true	-17.2833	true	-0.014	-0.592
Dl_1997_007_MUS_F	-16.196	18.2727	lower_estuary	beluga	1995-2003	fall	1997	25	11	Baie-des-Sables	428		48.7225	-67.8966	329		monodontidae	beluga	beluga	Delphinapterus leucas	Dl	Dl	muscle						43.348	14.021	-15.5897	18.47	3.09165	7	1	18.2727	18.2207	5	1	Folch	n	frozen			predicted_mixture_model	-15.5897	true	-0.014	-0.592
Dl_1997_101_MUS_F	-17.111	16.19	lower_estuary	beluga	1995-2003	spring	1997	16	5	Pointe-à-Michel, Bersimis	439		48.9011	-68.6971	136		monodontidae	beluga	beluga	Delphinapterus leucas	Dl	Dl	muscle	51.247	15.645	-16.37	16.19	3.27562	47.331	15.024	-16.5038	16.1135	3.15036	7	1	16.0317	15.2597	5	1	Folch	n	frozen			true	-16.5038	true	-0.014	-0.592
Dl_1997_105_MUS_F	-17.496	14.83	lower_estuary	beluga	1995-2003	fall	1997	30	9	Bic, Baie des Ha! Ha!	391		48.3512	-68.805	273		monodontidae	beluga	beluga	Delphinapterus leucas	Dl	Dl	muscle	50.758	15.365	-16.96	14.83	3.30348	47.714	15.276	-16.8889	14.7785	3.12346	7	1	14.762	14.4799	5	1	Folch	n	frozen			true	-16.8889	true	-0.014	-0.592
Dl_1997_106_MUS_F	-17.38	14.7	lower_estuary	beluga	1995-2003	fall	1997	10	11	Forestville, Cap-Colombier	341		48.8564	-68.8297	314		monodontidae	beluga	beluga	Delphinapterus leucas	Dl	Dl	muscle	47.387	14.322	-16.89	14.7	3.30869	44.765	14.39	-16.7732	14.5406	3.11084	7	1	14.5358	15.9123	5	1	Folch	n	frozen			true	-16.7732	true	-0.014	-0.592
Dl_1998_002_MUS_F	-17.226	15.6076	lower_estuary	beluga	1995-2003	spring	1998	23	5	Le Bic	401	711000	48.371	-68.7314	143		monodontidae	beluga	beluga	Delphinapterus leucas	Dl	Dl	muscle						45.796	14.386	-16.6369	15.6676	3.18337	7	1	15.6076	16.3345	5	1	Folch	n	frozen			predicted_mixture_model	-16.6369	true	-0.016	-0.573
Dl_1998_003_MUS_F	-17.418	15.4626	lower_estuary	beluga	1995-2003	spring	1998	24	5	Rivière-du-Loup, Anse-au-Persil	377	916000	48.6127	-68.2287	144		monodontidae	beluga	beluga	Delphinapterus leucas	Dl	Dl	muscle						46.766	14.601	-16.8289	15.5151	3.20293	7	1	15.4626	15.4645	5	1	Folch	n	frozen			predicted_mixture_model	-16.8289	true	-0.016	-0.573
Dl_1998_004_MUS_F	-17.326	15.4178	lower_estuary	beluga	1995-2003	spring	1998	24	5	Sainte-Flavie	356	534000	47.8766	-69.5473	144		monodontidae	beluga	beluga	Delphinapterus leucas	Dl	Dl	muscle						47.498	14.664	-16.7365	15.468	3.23909	7	1	15.4178	15.4548	5	1	Folch	n	frozen			predicted_mixture_model	-16.7365	true	-0.016	-0.573
Dl_1998_005_MUS_F	-17.364	16.4808	lower_estuary	beluga	1995-2003	spring	1998	2	6	St-Denis-de-Kamouraska	239	251000	47.5132	-69.9543	153		monodontidae	beluga	beluga	Delphinapterus leucas	Dl	Dl	muscle						47.83	14.445	-16.7748	16.5858	3.31118	7	1	16.4808	17.3956	5	1	Folch	n	frozen			predicted_mixture_model	-16.7748	true	-0.016	-0.573
Dl_1998_006_MUS_F	-17.536	15.5116	lower_estuary	beluga	1995-2003	summer	1998	16	7	Bic	388	1003000	48.3639	-68.816	197		monodontidae	beluga	beluga	Delphinapterus leucas	Dl	Dl	muscle						46.902	14.853	-16.9465	15.5667	3.15775	7	1	15.5116	15.4151	5	1	Folch	n	frozen			predicted_mixture_model	-16.9465	true	-0.016	-0.573
Dl_1998_008_MUS_F	-17.394	16.964	lower_estuary	beluga	1995-2003	fall	1998	27	9	Port-Cartier	396	862000	50.0167	-66.8848	270		monodontidae	beluga	beluga	Delphinapterus leucas	Dl	Dl	muscle						45.425	13.996	-16.8048	17.0939	3.24557	7	1	16.964	17.3412	5	1	Folch	n	frozen			predicted_mixture_model	-16.8048	true	-0.016	-0.573
Dl_1998_009_MUS_F	-17.302	15.1208	lower_estuary	beluga	1995-2003	fall	1998	4	12	Sainte-Flavie	406	1019000	48.6127	-68.2287	338		monodontidae	beluga	beluga	Delphinapterus leucas	Dl	Dl	muscle						46.156	14.375	-16.7129	15.1557	3.21085	7	1	15.1208	15.533	5	1	Folch	n	frozen			predicted_mixture_model	-16.7129	true	-0.016	-0.573
Dl_1999_001_MUS_F	-17.166	15.5562	lower_estuary	beluga	1995-2003	spring	1999	8	4	Sainte-Flavie	402	821000	48.6127	-68.2287	98		monodontidae	beluga	beluga	Delphinapterus leucas	Dl	Dl	muscle						45.772	14.769	-16.5996	15.6136	3.09919	7	1	15.5562	15.5449	5	1	Folch	n	frozen			predicted_mixture_model	-16.5996	true	-0.012	-0.554
Dl_1999_002_MUS_F	-17.401	15.1311	lower_estuary	beluga	1995-2003	spring	1999	24	4	Métis-sur-Mer	416	1003000	48.6694	-68.0106	114		monodontidae	beluga	beluga	Delphinapterus leucas	Dl	Dl	muscle						45.25	14.272	-16.8353	15.1666	3.17054	7	1	15.1311	14.7273	5	1	Folch	n	frozen			predicted_mixture_model	-16.8353	true	-0.012	-0.554
Dl_1999_004_MUS_F	-17.271	15.3957	lower_estuary	beluga	1995-2003	spring	1999	7	6	Trois-Pistoles, adrift	398	985000			158		monodontidae	beluga	beluga	Delphinapterus leucas	Dl	Dl	muscle						45.4635	14.4435	-16.7049	15.4448	3.14767	7	1	15.3957	15.6142	5	1	Folch	n	frozen			predicted_mixture_model	-16.7049	true	-0.012	-0.554
Dl_1999_005_MUS_F	-17.165	15.7815	lower_estuary	beluga	1995-2003	summer	1999	5	7	Saint-Ulric	357	516000	48.788	-67.702	186		monodontidae	beluga	beluga	Delphinapterus leucas	Dl	Dl	muscle						45.894	14.742	-16.5989	15.8505	3.11315	7	1	15.7815	16.3988	5	1	Folch	n	frozen			predicted_mixture_model	-16.5989	true	-0.012	-0.554
Dl_1999_007_MUS_F	-17.485	15.8624	lower_estuary	beluga	1995-2003	summer	1999	19	8	Trois-Pistoles, adrift	338	462000			231		monodontidae	beluga	beluga	Delphinapterus leucas	Dl	Dl	muscle						45.912	14.37	-16.9188	15.9355	3.19499	7	1	15.8624	15.8975	5	1	Folch	n	frozen			predicted_mixture_model	-16.9188	true	-0.012	-0.554
Dl_1999_009_MUS_F	-17.423	16.4684	lower_estuary	beluga	1995-2003	fall	1999	15	10	St-Denis-de-Kamouraska	389	845000	47.5187	-69.9439	288		monodontidae	beluga	beluga	Delphinapterus leucas	Dl	Dl	muscle						46.158	14.508	-16.8567	16.5727	3.18156	7	1	16.4684	16.5027	5	1	Folch	n	frozen			predicted_mixture_model	-16.8567	true	-0.012	-0.554
Dl_1999_103_MUS_F	-17.15	16.5573	lower_estuary	beluga	1995-2003	summer	1999	5	7	Sept-Iles, adrift	419				186		monodontidae	beluga	beluga	Delphinapterus leucas	Dl	Dl	muscle						46.246	14.155	-16.5835	16.6662	3.26711	7	1	16.5573	16.3412	5	1	Folch	n	frozen			predicted_mixture_model	-16.5835	true	-0.012	-0.554
Dl_1999_104_MUS_F	-16.641	17.9024	lower_estuary	beluga	1995-2003	summer	1999	5	8	Pointe-à-Boisvert, adrift	166				217		monodontidae	beluga	beluga	Delphinapterus leucas	Dl	Dl	muscle						46.316	14.935	-16.0748	18.0806	3.10117	7	1	17.9024	17.4053	5	1	Folch	n	frozen			predicted_mixture_model	-16.0748	true	-0.012	-0.554
Dl_1999_105_MUS_F	-16.237	16.4616	lower_estuary	beluga	1995-2003	summer	1999	18	8	Rivière-au-Renard, Petit Cap	380		49.0332	-64.4472	230		monodontidae	beluga	beluga	Delphinapterus leucas	Dl	Dl	muscle						39.4813	12.6331	-15.6707	16.5656	3.12523	7	1	16.4616	16.7095	5	1	Folch	n	frozen			predicted_mixture_model	-15.6707	true	-0.012	-0.554
Dl_1999_107_MUS_F	-17.634	15.103	lower_estuary	beluga	1995-2003	fall	1999	4	11	Baie-des-Rochers	364		47.9573	-69.8093	308		monodontidae	beluga	beluga	Delphinapterus leucas	Dl	Dl	muscle						46.641	14.697	-17.0675	15.137	3.1735	7	1	15.103	15.3538	5	1	Folch	n	frozen			predicted_mixture_model	-17.0675	true	-0.012	-0.554
Dl_1999_108_MUS_F	-17.097	14.4544	lower_estuary	beluga	1995-2003	fall	1999	22	11	Ile St-Barnabé	370		48.4731	-68.5694	326		monodontidae	beluga	beluga	Delphinapterus leucas	Dl	Dl	muscle						45.565	14.151	-16.5305	14.455	3.21991	7	1	14.4544	14.4892	5	1	Folch	n	frozen			predicted_mixture_model	-16.5305	true	-0.012	-0.554
Dl_2000_001_MUS_F	-17.732	15.9774	lower_estuary	beluga	1995-2003	summer	2000	22	7	Trois-Pistoles, adrift	353	316000			204		monodontidae	beluga	beluga	Delphinapterus leucas	Dl	Dl	muscle						45.912	14.097	-17.1871	16.0564	3.25686	7	1	15.9774	16.0419	5	1	Folch	n	frozen			predicted_mixture_model	-17.1871	true	-0.011	-0.534
Dl_2000_002_MUS_F	-17.384	15.1251	lower_estuary	beluga	1995-2003	summer	2000	26	7	Tadoussac	316	284000	48.1414	-69.7091	208		monodontidae	beluga	beluga	Delphinapterus leucas	Dl	Dl	muscle						48.219	15.247	-16.8388	15.1603	3.16252	7	1	15.1251	14.6902	5	1	Folch	n	frozen			predicted_mixture_model	-16.8388	true	-0.011	-0.534
Dl_2000_004_MUS_F	-17.166	15.1898	lower_estuary	beluga	1995-2003	fall	2000	6	10	Les Escoumins	372	605000	48.3518	-69.3969	280		monodontidae	beluga	beluga	Delphinapterus leucas	Dl	Dl	muscle						42.797	13.743	-16.6211	15.2283	3.11409	7	1	15.1898	15.7754	5	1	Folch	n	frozen			predicted_mixture_model	-16.6211	true	-0.011	-0.534
Dl_2000_104_MUS_F	-17.101	15.5115	lower_estuary	beluga	1995-2003	spring	2000	26	5	Sainte-Flavie	281		48.6127	-68.2287	147		monodontidae	beluga	beluga	Delphinapterus leucas	Dl	Dl	muscle						46.325	14.666	-16.5558	15.5666	3.15867	7	1	15.5115	15.3492	5	1	Folch	n	frozen			predicted_mixture_model	-16.5558	true	-0.011	-0.534
Dl_2000_105_MUS_F	-17.35	15.7642	lower_estuary	beluga	1995-2003	summer	2000	27	6	Bic	390		48.3639	-68.816	179		monodontidae	beluga	beluga	Delphinapterus leucas	Dl	Dl	muscle						44.945	14.074	-16.8044	15.8323	3.19348	7	1	15.7642	15.99	5	1	Folch	n	frozen			predicted_mixture_model	-16.8044	true	-0.011	-0.534
Dl_2000_108_MUS_F	-16.456	18.1975	lower_estuary	beluga	1995-2003	summer	2000	30	7	Sainte-Luce	164		48.5508	-68.387	212		monodontidae	beluga	beluga	Delphinapterus leucas	Dl	Dl	muscle						46.062	14.948	-15.9108	18.3909	3.08148	7	1	18.1975	18.5471	5	1	Folch	n	frozen			predicted_mixture_model	-15.9108	true	-0.011	-0.534
Dl_2001_001_MUS_F	-17.077	16.9821	lower_estuary	beluga	1995-2003	spring	2001	18	4	Pointe-au-Père	440	1225000	48.5189	-68.4646	109		monodontidae	beluga	beluga	Delphinapterus leucas	Dl	Dl	muscle						47.818	14.876	-16.5487	17.1129	3.21444	7	1	16.9821	16.6786	5	1	Folch	n	frozen			predicted_mixture_model	-16.5487	true	-0.014	-0.514
Dl_2001_002_MUS_F	-17.493	15.537	lower_estuary	beluga	1995-2003	spring	2001	4	5	Ste-Therèse de Cap Colombier	375	678000	48.8564	-68.8297	125		monodontidae	beluga	beluga	Delphinapterus leucas	Dl	Dl	muscle						48.534	15.119	-16.9648	15.5934	3.21013	7	1	15.537	15.3912	5	1	Folch	n	frozen			predicted_mixture_model	-16.9648	true	-0.014	-0.514
Dl_2001_003_MUS_F	-17.221	16.4279	lower_estuary	beluga	1995-2003	summer	2001	22	6	Cap-Chat	418	1173000	49.0976	-66.6932	174		monodontidae	beluga	beluga	Delphinapterus leucas	Dl	Dl	muscle						47.111	14.634	-16.6929	16.5301	3.21928	7	1	16.4279	15.8181	5	1	Folch	n	frozen			predicted_mixture_model	-16.6929	true	-0.014	-0.514
Dl_2001_004_MUS_F	-17.271	17.0518	lower_estuary	beluga	1995-2003	summer	2001	28	7	Ile au Caribou, Cote Nord	410	1189000	49.4216	-67.2765	210		monodontidae	beluga	beluga	Delphinapterus leucas	Dl	Dl	muscle						46.563	14.407	-16.743	17.1862	3.23197	7	1	17.0518	17.2307	5	1	Folch	n	frozen			predicted_mixture_model	-16.743	true	-0.014	-0.514
Dl_2001_005_MUS_F	-17.68	15.4233	lower_estuary	beluga	1995-2003	fall	2001	25	9	Ile Verte	298	342000	48.0235	-69.4516	269		monodontidae	beluga	beluga	Delphinapterus leucas	Dl	Dl	muscle						48.29	15.164	-17.1517	15.4738	3.18452	7	1	15.4233	15.7683	5	1	Folch	n	frozen			predicted_mixture_model	-17.1517	true	-0.014	-0.514
Dl_2001_006_MUS_F	-17.161	15.6529	lower_estuary	beluga	1995-2003	fall	2001	2	10	Pointe-au-Père	300	334000	48.489	-68.4917	276		monodontidae	beluga	beluga	Delphinapterus leucas	Dl	Dl	muscle						47.8625	14.6106	-16.6323	15.7152	3.27542	7	1	15.6529	15.8325	5	1	Folch	n	frozen			predicted_mixture_model	-16.6323	true	-0.014	-0.514
Dl_2001_007_MUS_F	-17.366	15.708	lower_estuary	beluga	1995-2003	fall	2001	18	11	Bic, Baie des Ha! Ha!	391	839000	48.3512	-68.805	323		monodontidae	beluga	beluga	Delphinapterus leucas	Dl	Dl	muscle						48.3201	15.2407	-16.8373	15.7732	3.17046	7	1	15.708	17.132	5	1	Folch	n	frozen			predicted_mixture_model	-16.8373	true	-0.014	-0.514
Dl_2002_001_MUS_F	-17.177	15.3953	lower_estuary	beluga	1995-2003	spring	2002	7	4	St-Irenée	376	698000	47.5664	-70.2038	98		monodontidae	beluga	beluga	Delphinapterus leucas	Dl	Dl	muscle						47.0259	14.4978	-16.6717	15.4444	3.24366	7	1	15.3953	15.0818	5	1	Folch	n	frozen			predicted_mixture_model	-16.6717	true	-0.013	-0.493
Dl_2002_002_MUS_F	-17.028	16.1798	lower_estuary	beluga	1995-2003	spring	2002	6	5	Rivière-Ouelle	401	933000	47.4376	-70.0472	127		monodontidae	beluga	beluga	Delphinapterus leucas	Dl	Dl	muscle						46.6989	14.5206	-16.5226	16.2693	3.21604	7	1	16.1798	16.6483	5	1	Folch	n	frozen			predicted_mixture_model	-16.5226	true	-0.013	-0.493
Dl_2002_003_MUS_F	-16.95	15.3599	lower_estuary	beluga	1995-2003	spring	2002	14	6	Matane, adrift	433	1191000			166		monodontidae	beluga	beluga	Delphinapterus leucas	Dl	Dl	muscle						45.6266	14.4292	-16.4439	15.4071	3.1621	7	1	15.3599	15.8839	5	1	Folch	n	frozen			predicted_mixture_model	-16.4439	true	-0.013	-0.493
Dl_2002_006_MUS_F	-17.318	15.8261	lower_estuary	beluga	1995-2003	summer	2002	23	8	Matane	303	413000	48.818	-67.6044	236		monodontidae	beluga	beluga	Delphinapterus leucas	Dl	Dl	muscle						47.0942	14.6073	-16.8126	15.8974	3.22402	7	1	15.8261	15.2611	5	1	Folch	n	frozen			predicted_mixture_model	-16.8126	true	-0.013	-0.493
Dl_2002_007_MUS_F	-17.124	15.9143	lower_estuary	beluga	1995-2003	summer	2002	24	8	Ile-St-Barnabé	408	952000	48.4731	-68.5694	237		monodontidae	beluga	beluga	Delphinapterus leucas	Dl	Dl	muscle						46.7737	14.5984	-16.6182	15.9901	3.20404	7	1	15.9143	15.4051	5	1	Folch	n	frozen			predicted_mixture_model	-16.6182	true	-0.013	-0.493
Dl_2002_008_MUS_F	-16.886	15.7728	lower_estuary	beluga	1995-2003	fall	2002	3	11	Matane	425	858000	48.818	-67.6044	308		monodontidae	beluga	beluga	Delphinapterus leucas	Dl	Dl	muscle						46.7411	14.6005	-16.3808	15.8413	3.20134	7	1	15.7728	16.0839	5	1	Folch	n	frozen			predicted_mixture_model	-16.3808	true	-0.013	-0.493
Dl_2002_009_MUS_F	-17.44	15.8103	lower_estuary	beluga	1995-2003	fall	2002	8	11	Baie-des-Sables	420	1160000	48.7225	-67.8966	313		monodontidae	beluga	beluga	Delphinapterus leucas	Dl	Dl	muscle						45.3209	14.0936	-16.9339	15.8807	3.21571	7	1	15.8103	15.6448	5	1	Folch	n	frozen			predicted_mixture_model	-16.9339	true	-0.013	-0.493
Dl_2003_002_MUS_F	-16.871	15.6609	lower_estuary	beluga	1995-2003	spring	2003	13	6	Saint-Ulric	356	576000	48.788	-67.702	165		monodontidae	beluga	beluga	Delphinapterus leucas	Dl	Dl	muscle						46.1388	14.373	-16.3845	15.7236	3.2101	7	1	15.6609	15.1076	5	1	Folch	n	frozen			predicted_mixture_model	-16.3845	true	-0.015	-0.471
Dl_2003_003_MUS_F	-17.266	18.9327	lower_estuary	beluga	1995-2003	summer	2003	23	7	Ile Verte	153	69000	48.0235	-69.4516	205		monodontidae	beluga	beluga	Delphinapterus leucas	Dl	Dl	muscle						44.0286	11.3574	-16.779	19.1639	3.87664	7	1	18.9327	18.3938	5	1	Folch	n	frozen			predicted_mixture_model	-16.779	true	-0.015	-0.471
Dl_2003_004_MUS_F	-16.737	19.4178	lower_estuary	beluga	1995-2003	summer	2003	30	7	Sainte-Luce	144	42000	48.5508	-68.387	212		monodontidae	beluga	beluga	Delphinapterus leucas	Dl	Dl	muscle						44.5318	14.4441	-16.2505	19.674	3.08305	7	1	19.4178	18.0385	5	1	Folch	n	frozen			predicted_mixture_model	-16.2505	true	-0.015	-0.471
Dl_2003_005_MUS_F	-17.415	16.0717	lower_estuary	beluga	1995-2003	summer	2003	12	8	Bic, Baie des Ha! Ha!	418	918000	48.3512	-68.805	225		monodontidae	beluga	beluga	Delphinapterus leucas	Dl	Dl	muscle						47.3158	14.5285	-16.9281	16.1556	3.25676	7	1	16.0717	16.7459	5	1	Folch	n	frozen			predicted_mixture_model	-16.9281	true	-0.015	-0.471
Dl_2003_006_MUS_F	-16.964	15.6946	lower_estuary	beluga	1995-2003	fall	2003	17	10	Longue-Rive	383	587000	48.5423	-69.2474	291		monodontidae	beluga	beluga	Delphinapterus leucas	Dl	Dl	muscle						45.2977	14.0869	-16.4777	15.7591	3.21559	7	1	15.6946	15.3656	5	1	Folch	n	frozen			predicted_mixture_model	-16.4777	true	-0.015	-0.471
Dl_2003_007_MUS_F	-17.642	15.5931	lower_estuary	beluga	1995-2003	fall	2003	22	10	Rimouski	310	373000	48.4347	-68.596	296		monodontidae	beluga	beluga	Delphinapterus leucas	Dl	Dl	muscle						45.4791	14.4053	-17.1554	15.6524	3.15711	7	1	15.5931	15.89	5	1	Folch	n	frozen			predicted_mixture_model	-17.1554	true	-0.015	-0.471
Dl_2003_008_MUS_F	-17.12	15.8632	lower_estuary	beluga	1995-2003	fall	2003	24	11	Tadoussac	374	782000	48.1414	-69.7091	329		monodontidae	beluga	beluga	Delphinapterus leucas	Dl	Dl	muscle						46.7127	14.5063	-16.6333	15.9364	3.22017	7	1	15.8632	16.6304	5	1	Folch	n	frozen			predicted_mixture_model	-16.6333	true	-0.015	-0.471
Dl_2019_001_MUS_F	-18.251	15.0138	lower_estuary	beluga	2019-2021	spring	2019	8	4	Baie-des-Sables	284	370000	48.7222	-67.8965	99		monodontidae	beluga	beluga	Delphinapterus leucas	Dl	Dl	muscle	50.261	14.2895	-18.5161	15.0138	3.51733	48.4805	14.9491	-18.214	15.1407	3.24304	7	1	15.1065	14.7737	5	1		n	frozen			true	-18.214	true	-0.003	-0.034
Dl_2019_002_MUS_F	-17.581	16.9686	lower_estuary	beluga	2019-2021	spring	2019	13	5	Rimouski	209	194000	48.423	-68.6072	134		monodontidae	beluga	beluga	Delphinapterus leucas	Dl	Dl	muscle	49.4034	14.1019	-17.602	16.9686	3.5033	46.8594	14.76	-17.5435	17.529	3.17475	7	1	17.3778	17.3977	5	1		n	frozen			true	-17.5435	true	-0.003	-0.034
Dl_2019_004_MUS_F	-17.724	15.1447	lower_estuary	beluga	2019-2021	summer	2019	4	7	Sainte-Flavie	398	940000	48.6212	-68.2115	186		monodontidae	beluga	beluga	Delphinapterus leucas	Dl	Dl	muscle	51.1572	12.7825	-18.6053	15.1447	4.00212	46.8254	14.5601	-17.6864	15.3669	3.21601	7	1	15.3216	15.2667	5	1		n	frozen			true	-17.6864	true	-0.003	-0.034
Dl_2019_005_MUS_F	-17.453	14.8224	lower_estuary	beluga	2019-2021	summer	2019	16	7	Grosse-Roche	358	720000	48.9408	-67.1715	198		monodontidae	beluga	beluga	Delphinapterus leucas	Dl	Dl	muscle	47.3862	14.9826	-18.2159	14.8224	3.16276	49.2878	14.6968	-17.416	15.4085	3.35366	7	1	15.3612	16.0036	5	1		n	frozen			true	-17.416	true	-0.003	-0.034
Dl_2019_006_MUS_F	-18.372	15.3341	lower_estuary	beluga	2019-2021	summer	2019	1	8	Rivière-du-Loup	378	700000	47.865	-69.6167	214		monodontidae	beluga	beluga	Delphinapterus leucas	Dl	Dl	muscle	51.7407	13.8411	-18.5544	15.3341	3.7382	46.472	14.4744	-18.3348	15.3867	3.21063	7	1	15.3405	15.0862	5	1		n	frozen			true	-18.3348	true	-0.003	-0.034
Dl_2019_007_MUS_F	-16.98	17.8365	lower_estuary	beluga	2019-2021	summer	2019	6	8	Les Méchins	156	43000	49.0046	-66.9678	219		monodontidae	beluga	beluga	Delphinapterus leucas	Dl	Dl	muscle	49.4663	14.1636	-17.1474	17.8365	3.4925	47.8299	15.1322	-16.9431	18.2253	3.16079	7	1	18.04	17.5601	5	1		n	frozen			true	-16.9431	true	-0.003	-0.034
Dl_2019_008_MUS_F	-18.088	14.7614	lower_estuary	beluga	2019-2021	fall	2019	17	10	Matane	366	670000	48.8773	-67.4155	291		monodontidae	beluga	beluga	Delphinapterus leucas	Dl	Dl	muscle	49.5854	14.9687	-17.7445	14.7614	3.31262	46.3404	14.9796	-18.0509	14.9085	3.09345	7	1	14.8856	15.3337	5	1		n	frozen			true	-18.0509	true	-0.003	-0.034
Dl_2019_009_MUS_F	-18.124	14.9047	lower_estuary	beluga	2019-2021	fall	2019	9	11	Cacouna	388	790000	47.9133	-69.5073	314		monodontidae	beluga	beluga	Delphinapterus leucas	Dl	Dl	muscle	49.6909	14.6284	-18.1746	14.9047	3.39687	43.1817	13.7751	-18.0863	15.0679	3.13476	7	1	15.0373	15.1123	5	1		n	frozen			true	-18.0863	true	-0.003	-0.034
Dl_2020_002_MUS_F	-17.597	16.756	lower_estuary	beluga	2019-2021	summer	2020	20	6	Sainte-Anne-des-Monts	460	992000	49.1496	-66.4416	172		monodontidae	beluga	beluga	Delphinapterus leucas	Dl	Dl	muscle	47.2833	15.9672	-17.1761	16.756	2.96127	44.659	16.1566	-17.5975	16.947	2.76413	7	1	16.8243	16.609	5	1		n	frozen			true	-17.5975	true	0	0
Dl_2020_003_MUS_F	-17.141	17.199	lower_estuary	beluga	2019-2021	summer	2020	8	7	Les Escoumins	340	405000	48.3462	-69.394	190		monodontidae	beluga	beluga	Delphinapterus leucas	Dl	Dl	muscle	49.6034	16.4065	-17.7535	17.199	3.0234	46.9631	15.879	-17.141	16.667	2.95757	7	1	16.558	16.7185	5	1		n	frozen			true	-17.141	true	0	0
Dl_2020_007_MUS_F	-17.941	16.581	lower_estuary	beluga	2019-2021	summer	2020	10	8	Ile Verte	381	519000	48.0515	-69.4225	223		monodontidae	beluga	beluga	Delphinapterus leucas	Dl	Dl	muscle	50.0058	15.7937	-18.6205	16.581	3.16618	45.4471	15.64	-17.9408	16.426	2.90582	7	1	16.3289	17.2982	5	1		n	frozen			true	-17.9408	true	0	0
Dl_2020_101_MUS_F	-17.762	16.13	lower_estuary	beluga	2019-2021	spring	2020	15	5	Matane	338		48.8244	-67.5891	136		monodontidae	beluga	beluga	Delphinapterus leucas	Dl	Dl	muscle	49.8739	15.3465	-17.8822	16.13	3.24985	45.9459	15.6767	-17.7623	16.463	2.93084	7	1	16.364	16.9007	5	1		n	frozen			true	-17.7623	true	0	0
Dl_2020_102_MUS_F	-18.199	17.328	lower_estuary	beluga	2019-2021	spring	2020	23	5	La Malbaie (Pointe-au-Pic)	326		47.6092	-70.1574	144		monodontidae	beluga	beluga	Delphinapterus leucas	Dl	Dl	muscle	50.7651	16.5344	-18.4362	17.328	3.07027	45.5578	16.2657	-18.1992	17.057	2.80085	7	1	16.9289	16.9297	5	1		n	frozen			true	-18.1992	true	0	0
Dl_2020_105_MUS_F	-17.349	16.827	lower_estuary	beluga	2019-2021	summer	2020	23	7	Saint-Ulric, adrift	424		48.8217	-67.5942	205		monodontidae	beluga	beluga	Delphinapterus leucas	Dl	Dl	muscle	48.1996	16.0376	-17.4541	16.827	3.00541	45.2842	16.7238	-17.3488	17.519	2.70777	7	1	17.3683	17.5585	5	1		n	frozen			true	-17.3488	true	0	0
Bm_1995_GL95100_SK_D	-19.087	9.83723	nwGSL	blue whale	1995-2003	fall	1995	25	9						268		balaenopteridae	rorqual bleu	blue whale	Balaenoptera musculus	Bm	Bm	skin				9.83723		35.2543	13.1033	-18.4497	9.86066	2.69049	5	1	9.61995	8.95792	5	1	Folch	n	dmso			predicted_DMSO_eq	-18.4497	true corrected for DMSO effect	-0.009	-0.628
Bm_1997_GL97005_SK_D	-19.37	11.7396	nwGSL	blue whale	1995-2003	summer	1997	13	7						194		balaenopteridae	rorqual bleu	blue whale	Balaenoptera musculus	Bm	Bm	skin				11.7396		40.0554	14.1048	-18.7627	11.8423	2.83976	5	1	11.2576	11.1323	5	1	Folch	n	dmso			predicted_DMSO_eq	-18.7627	true corrected for DMSO effect	-0.014	-0.592
Bm_1997_GL97006_SK_D	-18.409	9.90198	nwGSL	blue whale	1995-2003	summer	1997	16	7						197		balaenopteridae	rorqual bleu	blue whale	Balaenoptera musculus	Bm	Bm	skin				9.90198		40.8867	14.8224	-17.8023	9.9281	2.75844	5	1	9.67569	10.551	5	1	Folch	n	dmso			predicted_DMSO_eq	-17.8023	true corrected for DMSO effect	-0.014	-0.592
Bm_1997_GL97007_SK_D	-19.02	11.3223	nwGSL	blue whale	1995-2003	summer	1997	17	7						198		balaenopteridae	rorqual bleu	blue whale	Balaenoptera musculus	Bm	Bm	skin				11.3223		41.1718	15.195	-18.4135	11.4076	2.70956	5	1	10.8983	10.7844	5	1	Folch	n	dmso			predicted_DMSO_eq	-18.4135	true corrected for DMSO effect	-0.014	-0.592
Bm_1997_GL97008_SK_D	-19.599	10.7963	nwGSL	blue whale	1995-2003	summer	1997	19	7						200		balaenopteridae	rorqual bleu	blue whale	Balaenoptera musculus	Bm	Bm	skin				10.7963		38.5496	13.689	-18.9919	10.8597	2.81609	5	1	10.4455	10.4398	5	1	Folch	n	dmso			predicted_DMSO_eq	-18.9919	true corrected for DMSO effect	-0.014	-0.592
Bm_1997_GL97010_SK_D	-19.237	7.91409	nwGSL	blue whale	1995-2003	summer	1997	3	8						215		balaenopteridae	rorqual bleu	blue whale	Balaenoptera musculus	Bm	Bm	skin				7.91409		41.274	14.9485	-18.6298	7.85738	2.76109	5	1	7.96449	8.50765	5	1	Folch	n	dmso			predicted_DMSO_eq	-18.6298	true corrected for DMSO effect	-0.014	-0.592
Bm_1997_GL97013_SK_D	-19.197	11.5277	nwGSL	blue whale	1995-2003	summer	1997	19	8						231		balaenopteridae	rorqual bleu	blue whale	Balaenoptera musculus	Bm	Bm	skin				11.5277		39.3057	13.6688	-18.5901	11.6216	2.87558	5	1	11.0751	10.9213	5	1	Folch	n	dmso			predicted_DMSO_eq	-18.5901	true corrected for DMSO effect	-0.014	-0.592
Bm_1997_GL97014_SK_D	-18.79	10.5039	nwGSL	blue whale	1995-2003	summer	1997	19	8						231		balaenopteridae	rorqual bleu	blue whale	Balaenoptera musculus	Bm	Bm	skin				10.5039		40.4592	14.4116	-18.183	10.5551	2.80741	5	1	10.1938	10.5528	5	1	Folch	n	dmso			predicted_DMSO_eq	-18.183	true corrected for DMSO effect	-0.014	-0.592
Bm_1997_GL97015_SK_D	-19.057	11.1569	nwGSL	blue whale	1995-2003	summer	1997	20	8						232		balaenopteridae	rorqual bleu	blue whale	Balaenoptera musculus	Bm	Bm	skin				11.1569		36.7684	13.5339	-18.4501	11.2353	2.71672	5	1	10.756	10.2847	5	1	Folch	n	dmso			predicted_DMSO_eq	-18.4501	true corrected for DMSO effect	-0.014	-0.592
Bm_1997_GL97016_SK_D	-18.665	11.8352	nwGSL	blue whale	1995-2003	summer	1997	20	8	Sept-Îles Pointe-des-Monts					232		balaenopteridae	rorqual bleu	blue whale	Balaenoptera musculus	Bm	Bm	skin				11.8352		38.1148	13.9656	-18.0584	11.9419	2.72918	5	1	11.3399	11.3054	5	1	Folch	n	dmso			predicted_DMSO_eq	-18.0584	true corrected for DMSO effect	-0.014	-0.592
Bm_1997_GL97017_SK_D	-18.158	7.6723	nwGSL	blue whale	1995-2003	summer	1997	20	8	Sept-Îles Pointe-des-Monts					232		balaenopteridae	rorqual bleu	blue whale	Balaenoptera musculus	Bm	Bm	skin				7.6723		41.9566	15.3691	-17.5515	7.60552	2.72994	5	1	7.75636	8.21258	5	1	Folch	n	dmso			predicted_DMSO_eq	-17.5515	true corrected for DMSO effect	-0.014	-0.592
Bm_1997_GL97018_SK_D	-19.098	10.4533	nwGSL	blue whale	1995-2003	summer	1997	21	8	Sept-Îles Pointe-des-Monts					233		balaenopteridae	rorqual bleu	blue whale	Balaenoptera musculus	Bm	Bm	skin				10.4533		41.9538	14.7552	-18.4912	10.5024	2.84332	5	1	10.1503	10.146	5	1	Folch	n	dmso			predicted_DMSO_eq	-18.4912	true corrected for DMSO effect	-0.014	-0.592
Bm_1997_GL97019_SK_D	-18.724	10.9753	nwGSL	blue whale	1995-2003	summer	1997	21	8	Sept-Îles Pointe-des-Monts					233		balaenopteridae	rorqual bleu	blue whale	Balaenoptera musculus	Bm	Bm	skin				10.9753		35.0545	13.2055	-18.1176	11.0462	2.65454	5	1	10.5996	10.4566	5	1	Folch	n	dmso			predicted_DMSO_eq	-18.1176	true corrected for DMSO effect	-0.014	-0.592
Bm_2000_GL00002_SK_D	-18.531	8.74408	nwGSL	blue whale	1995-2003	summer	2000	29	6						181		balaenopteridae	rorqual bleu	blue whale	Balaenoptera musculus	Bm	Bm	skin				8.74408		39.3218	14.6737	-17.9858	8.72196	2.67969	5	1	8.67896	9.47231	5	1	Folch	n	dmso			predicted_DMSO_eq	-17.9858	true corrected for DMSO effect	-0.011	-0.534
Bm_2000_GL00003_SK_D	-19.045	7.64168	nwGSL	blue whale	1995-2003	summer	2000	29	6						181		balaenopteridae	rorqual bleu	blue whale	Balaenoptera musculus	Bm	Bm	skin				7.64168		42.1568	15.9178	-18.4996	7.57363	2.6484	5	1	7.73	7.18947	5	1	Folch	n	dmso			predicted_DMSO_eq	-18.4996	true corrected for DMSO effect	-0.011	-0.534
Bm_2000_GL00004_SK_D	-18.614	8.17394	nwGSL	blue whale	1995-2003	summer	2000	30	6						182		balaenopteridae	rorqual bleu	blue whale	Balaenoptera musculus	Bm	Bm	skin				8.17394		37.4292	14.2276	-18.0693	8.12806	2.63075	5	1	8.18817	8.64022	5	1	Folch	n	dmso			predicted_DMSO_eq	-18.0693	true corrected for DMSO effect	-0.011	-0.534
Bm_2000_GL00005_SK_D	-18.435	8.12281	nwGSL	blue whale	1995-2003	summer	2000	30	6						182		balaenopteridae	rorqual bleu	blue whale	Balaenoptera musculus	Bm	Bm	skin				8.12281		35.5957	13.6206	-17.89	8.0748	2.61337	5	1	8.14416	7.13459	5	1	Folch	n	dmso			predicted_DMSO_eq	-17.89	true corrected for DMSO effect	-0.011	-0.534
Bm_2000_GL00006_SK_D	-19.153	9.68763	nwGSL	blue whale	1995-2003	summer	2000	2	7						184		balaenopteridae	rorqual bleu	blue whale	Balaenoptera musculus	Bm	Bm	skin				9.68763		42.7904	15.2498	-18.608	9.70482	2.80597	5	1	9.49117	9.70165	5	1	Folch	n	dmso			predicted_DMSO_eq	-18.608	true corrected for DMSO effect	-0.011	-0.534
Bm_2000_GL00008_SK_D	-18.374	10.8042	nwGSL	blue whale	1995-2003	summer	2000	4	7						186		balaenopteridae	rorqual bleu	blue whale	Balaenoptera musculus	Bm	Bm	skin				10.8042		43.3586	16.2631	-17.8288	10.8679	2.66607	5	1	10.4523	10.3082	5	1	Folch	n	dmso			predicted_DMSO_eq	-17.8288	true corrected for DMSO effect	-0.011	-0.534
Bm_2000_GL00009_SK_D	-19.384	10.4125	nwGSL	blue whale	1995-2003	summer	2000	9	7						191		balaenopteridae	rorqual bleu	blue whale	Balaenoptera musculus	Bm	Bm	skin				10.4125		42.2361	15.7152	-18.8389	10.4599	2.6876	5	1	10.1152	9.76089	5	1	Folch	n	dmso			predicted_DMSO_eq	-18.8389	true corrected for DMSO effect	-0.011	-0.534
Bm_2000_GL00032_SK_D	-18.624	9.31788	nwGSL	blue whale	1995-2003	summer	2000	3	9	Sept-Îles Pointe-des-Monts					247		balaenopteridae	rorqual bleu	blue whale	Balaenoptera musculus	Bm	Bm	skin				9.31788		33.9196	13.2623	-18.0789	9.31966	2.55759	5	1	9.17289	9.34696	5	1	Folch	n	dmso			predicted_DMSO_eq	-18.0789	true corrected for DMSO effect	-0.011	-0.534
Bm_2000_GL00070_SK_D	-18.328	11.5135	nwGSL	blue whale	1995-2003	fall	2000	26	9	Sept-Îles Pointe-des-Monts					270		balaenopteridae	rorqual bleu	blue whale	Balaenoptera musculus	Bm	Bm	skin				11.5135		30.8391	12.8518	-17.7825	11.6068	2.39959	5	1	11.0629	10.7404	5	1	Folch	n	dmso			predicted_DMSO_eq	-17.7825	true corrected for DMSO effect	-0.011	-0.534
Bm_2000_GL00071_SK_D	-18.439	10.9594	nwGSL	blue whale	1995-2003	fall	2000	26	9						270		balaenopteridae	rorqual bleu	blue whale	Balaenoptera musculus	Bm	Bm	skin				10.9594		40.2196	14.9656	-17.8935	11.0296	2.68747	5	1	10.5859	10.2537	5	1	Folch	n	dmso			predicted_DMSO_eq	-17.8935	true corrected for DMSO effect	-0.011	-0.534
Bm_2000_GL00072_SK_D	-19.5	10.2491	nwGSL	blue whale	1995-2003	fall	2000	26	9	Sept-Îles Pointe-des-Monts					270		balaenopteridae	rorqual bleu	blue whale	Balaenoptera musculus	Bm	Bm	skin				10.2491		43.2558	15.995	-18.9544	10.2897	2.70433	5	1	9.97449	10.0693	5	1	Folch	n	dmso			predicted_DMSO_eq	-18.9544	true corrected for DMSO effect	-0.011	-0.534
Bm_2000_GL00073_SK_D	-19.333	10.4436	nwGSL	blue whale	1995-2003	fall	2000	26	9	Sept-Îles Pointe-des-Monts					270		balaenopteridae	rorqual bleu	blue whale	Balaenoptera musculus	Bm	Bm	skin				10.4436		41.67	15.5179	-18.7882	10.4922	2.68528	5	1	10.1419	9.9942	5	1	Folch	n	dmso			predicted_DMSO_eq	-18.7882	true corrected for DMSO effect	-0.011	-0.534
Bm_2001_GL01015_SK_D	-19.799	9.99986	nwGSL	blue whale	1995-2003	fall	2001	17	9						261		balaenopteridae	rorqual bleu	blue whale	Balaenoptera musculus	Bm	Bm	skin				9.99986		39.4271	13.5672	-19.271	10.0301	2.90607	5	1	9.75994	9.3621	5	1	Folch	n	dmso			predicted_DMSO_eq	-19.271	true corrected for DMSO effect	-0.014	-0.514
Bm_2001_GL01058_SK_D	-19.009	9.1658	nwGSL	blue whale	1995-2003	summer	2001	10	9	Sept-Îles Pointe-des-Monts					254		balaenopteridae	rorqual bleu	blue whale	Balaenoptera musculus	Bm	Bm	skin				9.1658		38.7133	14.0393	-18.4808	9.16125	2.75749	5	1	9.04198	8.41292	5	1	Folch	n	dmso			predicted_DMSO_eq	-18.4808	true corrected for DMSO effect	-0.014	-0.514
Bm_2001_GL01059_SK_D	-18.747	9.57571	nwGSL	blue whale	1995-2003	fall	2001	17	9						261		balaenopteridae	rorqual bleu	blue whale	Balaenoptera musculus	Bm	Bm	skin				9.57571		35.0036	13.0539	-18.2185	9.58824	2.68147	5	1	9.39483	9.36213	5	1	Folch	n	dmso			predicted_DMSO_eq	-18.2185	true corrected for DMSO effect	-0.014	-0.514
Bm_2001_GL01060_SK_D	-18.677	9.67667	nwGSL	blue whale	1995-2003	fall	2001	17	9						261		balaenopteridae	rorqual bleu	blue whale	Balaenoptera musculus	Bm	Bm	skin				9.67667		41.2782	14.6847	-18.149	9.69341	2.81097	5	1	9.48174	9.87952	5	1	Folch	n	dmso			predicted_DMSO_eq	-18.149	true corrected for DMSO effect	-0.014	-0.514
Bm_2001_GL01061_SK_D	-18.715	9.94473	nwGSL	blue whale	1995-2003	fall	2001	25	9						269		balaenopteridae	rorqual bleu	blue whale	Balaenoptera musculus	Bm	Bm	skin				9.94473		41.9274	15.1828	-18.1864	9.97264	2.76155	5	1	9.71249	10.1539	5	1	Folch	n	dmso			predicted_DMSO_eq	-18.1864	true corrected for DMSO effect	-0.014	-0.514
Bm_2001_GL01062_SK_D	-18.673	10.1714	nwGSL	blue whale	1995-2003	fall	2001	24	9						268		balaenopteridae	rorqual bleu	blue whale	Balaenoptera musculus	Bm	Bm	skin				10.1714		33.6751	12.2637	-18.1446	10.2087	2.74592	5	1	9.9076	9.76073	5	1	Folch	n	dmso			predicted_DMSO_eq	-18.1446	true corrected for DMSO effect	-0.014	-0.514
Bm_2002_GL02001_SK_D	-18.846	11.1911	nwGSL	blue whale	1995-2003	summer	2002	18	6						170		balaenopteridae	rorqual bleu	blue whale	Balaenoptera musculus	Bm	Bm	skin				11.1911		36.4618	12.8522	-18.3408	11.271	2.83702	5	1	10.7854	10.1575	5	1	Folch	n	dmso			predicted_DMSO_eq	-18.3408	true corrected for DMSO effect	-0.013	-0.493
Bm_2002_GL02005_SK_D	-18.463	11.2154	nwGSL	blue whale	1995-2003	summer	2002	4	7						186		balaenopteridae	rorqual bleu	blue whale	Balaenoptera musculus	Bm	Bm	skin				11.2154		39.7709	14.6389	-17.9571	11.2962	2.7168	5	1	10.8063	10.9966	5	1	Folch	n	dmso			predicted_DMSO_eq	-17.9571	true corrected for DMSO effect	-0.013	-0.493
Bm_2002_GL02007_SK_D	-18.733	10.3869	nwGSL	blue whale	1995-2003	summer	2002	7	7						189		balaenopteridae	rorqual bleu	blue whale	Balaenoptera musculus	Bm	Bm	skin				10.3869		42.2718	15.1414	-18.2273	10.4333	2.79157	5	1	10.0932	9.35397	5	1	Folch	n	dmso			predicted_DMSO_eq	-18.2273	true corrected for DMSO effect	-0.013	-0.493
Bm_2002_GL02013_SK_D	-19.162	10.0199	nwGSL	blue whale	1995-2003	summer	2002	5	8						218		balaenopteridae	rorqual bleu	blue whale	Balaenoptera musculus	Bm	Bm	skin				10.0199		36.2501	13.1557	-18.6559	10.051	2.75546	5	1	9.77724	10.0099	5	1	Folch	n	dmso			predicted_DMSO_eq	-18.6559	true corrected for DMSO effect	-0.013	-0.493
Bm_2002_GL02016_SK_D	-18.873	9.44749	nwGSL	blue whale	1995-2003	fall	2002	25	9						269		balaenopteridae	rorqual bleu	blue whale	Balaenoptera musculus	Bm	Bm	skin				9.44749		42.8032	15.8303	-18.3672	9.45467	2.70388	5	1	9.28446	8.78574	5	1	Folch	n	dmso			predicted_DMSO_eq	-18.3672	true corrected for DMSO effect	-0.013	-0.493
Bm_2002_GL02062_SK_D	-19.58	7.76746	nwGSL	blue whale	1995-2003	summer	2002	14	9	Sept-Îles Pointe-des-Monts					258		balaenopteridae	rorqual bleu	blue whale	Balaenoptera musculus	Bm	Bm	skin				7.76746		41.9736	15.9012	-19.074	7.70464	2.63966	5	1	7.83827	8.07692	5	1	Folch	n	dmso			predicted_DMSO_eq	-19.074	true corrected for DMSO effect	-0.013	-0.493
Bm_2003_GL03051_SK_D	-18.828	9.89628	nwGSL	blue whale	1995-2003	summer	2003	14	9						258		balaenopteridae	rorqual bleu	blue whale	Balaenoptera musculus	Bm	Bm	skin				9.89628		36.5909	12.9778	-18.3409	9.92217	2.81944	5	1	9.67078	10.2004	5	1	Folch	n	dmso			predicted_DMSO_eq	-18.3409	true corrected for DMSO effect	-0.015	-0.471
Bm_2003_GL03052_SK_D	-18.462	11.5469	nwGSL	blue whale	1995-2003	summer	2003	14	9						258		balaenopteridae	rorqual bleu	blue whale	Balaenoptera musculus	Bm	Bm	skin				11.5469		35.44	12.458	-17.9751	11.6416	2.84475	5	1	11.0917	11.066	5	1	Folch	n	dmso			predicted_DMSO_eq	-17.9751	true corrected for DMSO effect	-0.015	-0.471
Bm_2003_GL03053_SK_D	-19.049	11.269	nwGSL	blue whale	1995-2003	fall	2003	15	9						259		balaenopteridae	rorqual bleu	blue whale	Balaenoptera musculus	Bm	Bm	skin				11.269		41.1343	13.7998	-18.5625	11.3521	2.98079	5	1	10.8525	10.5768	5	1	Folch	n	dmso			predicted_DMSO_eq	-18.5625	true corrected for DMSO effect	-0.015	-0.471
Bm_2003_GL03054_SK_D	-18.356	9.6098	nwGSL	blue whale	1995-2003	fall	2003	16	9						260		balaenopteridae	rorqual bleu	blue whale	Balaenoptera musculus	Bm	Bm	skin				9.6098				-17.8696	9.62376		5	1	9.42418	9.48202	5	1	Folch	n	dmso			predicted_DMSO_eq	-17.8696	true corrected for DMSO effect	-0.015	-0.471
Bm_2003_GL03055_SK_D	-18.23	12.3654	nwGSL	blue whale	1995-2003	fall	2003	16	9						260		balaenopteridae	rorqual bleu	blue whale	Balaenoptera musculus	Bm	Bm	skin				12.3654		40.6723	14.3052	-17.743	12.4942	2.84317	5	1	11.7963	12.6066	5	1	Folch	n	dmso			predicted_DMSO_eq	-17.743	true corrected for DMSO effect	-0.015	-0.471
Bm_2003_GL03056_SK_D	-19.211	9.93721	nwGSL	blue whale	1995-2003	fall	2003	16	9						260		balaenopteridae	rorqual bleu	blue whale	Balaenoptera musculus	Bm	Bm	skin				9.93721				-18.7244	9.9648		5	1	9.70601	9.28072	5	1	Folch	n	dmso			predicted_DMSO_eq	-18.7244	true corrected for DMSO effect	-0.015	-0.471
Bm_2003_GL03057_SK_D	-19.192	10.9507	nwGSL	blue whale	1995-2003	fall	2003	19	9						263		balaenopteridae	rorqual bleu	blue whale	Balaenoptera musculus	Bm	Bm	skin				10.9507		41.2753	13.7563	-18.705	11.0206	3.00047	5	1	10.5785	10.9244	5	1	Folch	n	dmso			predicted_DMSO_eq	-18.705	true corrected for DMSO effect	-0.015	-0.471
Bm_2019_BC19001_SK_F	-16.384	9.84909	nwGSL	blue whale	2019-2021	summer	2019	12	9						256		balaenopteridae	rorqual bleu	blue whale	Balaenoptera musculus	Bm	Bm	skin	51.2673	12.58	-18.2453	9.84909	4.0753	47.2142	14.5264	-16.3468	10.0767	3.25023	5	1	9.79844	9.93014	5	1		n	frozen			true	-16.3468	true	-0.003	-0.034
Bm_2019_BC19002_SK_F	-17.615	8.857	nwGSL	blue whale	2019-2021	summer	2019	13	9						257		balaenopteridae	rorqual bleu	blue whale	Balaenoptera musculus	Bm	Bm	skin	49.8639	12.6367	-18.7265	8.857	3.94595	46.4525	14.323	-17.5777	9.2223	3.24321	5	1	9.09243	8.57579	5	1		n	frozen			true	-17.5777	true	-0.003	-0.034
Bm_2019_BC19003_SK_F	-17.011	8.20626	nwGSL	blue whale	2019-2021	summer	2019	13	9						257		balaenopteridae	rorqual bleu	blue whale	Balaenoptera musculus	Bm	Bm	skin	50.2637	12.7311	-18.9269	8.20626	3.94809	46.4989	14.7163	-16.9733	8.72426	3.15969	5	1	8.68086	7.44516	5	1		n	frozen			true	-16.9733	true	-0.003	-0.034
Bm_2019_BC19004_SK_F	-17.041	9.34855	nwGSL	blue whale	2019-2021	summer	2019	13	9						257		balaenopteridae	rorqual bleu	blue whale	Balaenoptera musculus	Bm	Bm	skin	49.368	13.0635	-18.0373	9.34855	3.7794	46.6069	14.7495	-17.0034	9.53569	3.1599	5	1	9.35141	9.70502	5	1		n	frozen			true	-17.0034	true	-0.003	-0.034
Bm_2019_BC19005_SK_F	-18.099	8.59451	nwGSL	blue whale	2019-2021	summer	2019	13	9						257		balaenopteridae	rorqual bleu	blue whale	Balaenoptera musculus	Bm	Bm	skin	50.6587	13.2945	-19.0041	8.59451	3.81049	47.8466	15.4489	-18.0619	8.67236	3.09709	5	1	8.63797	8.09257	5	1		n	frozen			true	-18.0619	true	-0.003	-0.034
Bm_2019_BC19006_SK_F	-17.302	9.22629	nwGSL	blue whale	2019-2021	fall	2019	16	9						260		balaenopteridae	rorqual bleu	blue whale	Balaenoptera musculus	Bm	Bm	skin	51.187	12.971	-19.2206	9.22629	3.94627	45.9066	14.64	-17.265	9.66345	3.13569	5	1	9.45698	7.92457	5	1		n	frozen			true	-17.265	true	-0.003	-0.034
Bm_2019_FJ19007_SK_F	-18.243	10.1266	nwGSL	blue whale	2019-2021	summer	2019	13	9						257		balaenopteridae	rorqual bleu	blue whale	Balaenoptera musculus	Bm	Bm	skin	50.9707	12.9558	-19.4502	10.1266	3.93419	46.7302	14.7941	-18.2052	10.3811	3.15872	5	1	10.05	10.2795	5	1		n	frozen			true	-18.2052	true	-0.003	-0.034
Bm_2019_RS19001_SK_F	-17.592	10.422	nwGSL	blue whale	2019-2021	summer	2019	26	8						239		balaenopteridae	rorqual bleu	blue whale	Balaenoptera musculus	Bm	Bm	skin	51.2297	12.4872	-18.7585	10.422	4.10259	46.1683	14.8425	-17.5547	10.5378	3.11054	5	1	10.1795	9.96075	5	1		n	frozen			true	-17.5547	true	-0.003	-0.034
Bm_2019_RS19002_SK_F	-17.912	10.7314	nwGSL	blue whale	2019-2021	summer	2019	26	8						239		balaenopteridae	rorqual bleu	blue whale	Balaenoptera musculus	Bm	Bm	skin	51.2471	12.5217	-19.3349	10.7314	4.09266	46.3798	15.0023	-17.8744	11.2564	3.09151	5	1	10.7733	11.6841	5	1		n	frozen			true	-17.8744	true	-0.003	-0.034
Bm_2019_RS19003_SK_F	-17.832	8.64641	nwGSL	blue whale	2019-2021	summer	2019	26	8						239		balaenopteridae	rorqual bleu	blue whale	Balaenoptera musculus	Bm	Bm	skin	50.041	12.693	-18.5982	8.64641	3.94241	46.6249	14.9408	-17.7943	8.83205	3.12064	5	1	8.76993	7.73729	5	1		n	frozen			true	-17.7943	true	-0.003	-0.034
Bm_2019_RS19004_SK_F	-19.08	10.1395	nwGSL	blue whale	2019-2021	summer	2019	26	8						239		balaenopteridae	rorqual bleu	blue whale	Balaenoptera musculus	Bm	Bm	skin	48.169	10.0052	-19.8251	10.1395	4.81439	34.7334	10.6396	-19.0422	10.3841	3.26453	5	1	10.0525	9.7927	5	1		n	frozen			true	-19.0422	true	-0.003	-0.034
Bm_2019_RS19005_SK_F	-17.278	10.919	nwGSL	blue whale	2019-2021	summer	2019	27	8						240		balaenopteridae	rorqual bleu	blue whale	Balaenoptera musculus	Bm	Bm	skin	50.6252	12.9538	-18.4849	10.919	3.90813	46.4149	14.8513	-17.241	11.1685	3.1253	5	1	10.7008	10.9938	5	1		n	frozen			true	-17.241	true	-0.003	-0.034
Bm_2019_RS19006_SK_F	-17.812	10.7543	nwGSL	blue whale	2019-2021	summer	2019	27	8						240		balaenopteridae	rorqual bleu	blue whale	Balaenoptera musculus	Bm	Bm	skin	51.0391	11.3621	-19.4802	10.7543	4.49205	45.8743	13.7547	-17.7742	11.2035	3.33517	5	1	10.7296	10.6541	5	1		n	frozen			true	-17.7742	true	-0.003	-0.034
Bm_2019_RS19007_SK_F	-18.181	11.6546	nwGSL	blue whale	2019-2021	summer	2019	28	8						241		balaenopteridae	rorqual bleu	blue whale	Balaenoptera musculus	Bm	Bm	skin	50.8389	11.9988	-19.0041	11.6546	4.23701	45.5821	14.2688	-18.1441	11.8882	3.19452	5	1	11.2954	11.4043	5	1		n	frozen			true	-18.1441	true	-0.003	-0.034
Bm_2019_RS19008_SK_F	-18.167	11.4031	nwGSL	blue whale	2019-2021	summer	2019	28	8						241		balaenopteridae	rorqual bleu	blue whale	Balaenoptera musculus	Bm	Bm	skin	50.336	12.1413	-19.1033	11.4031	4.14585	45.0466	14.1792	-18.1301	11.6865	3.17695	5	1	11.1288	11.7016	5	1		n	frozen			true	-18.1301	true	-0.003	-0.034
Bm_2019_RS19009_SK_F	-16.502	10.2912	nwGSL	blue whale	2019-2021	summer	2019	28	8						241		balaenopteridae	rorqual bleu	blue whale	Balaenoptera musculus	Bm	Bm	skin	50.3945	11.818	-17.9376	10.2912	4.26421	44.8661	13.1412	-16.4651	10.9011	3.41415	5	1	10.4797	10.8729	5	1		n	frozen			true	-16.4651	true	-0.003	-0.034
Bm_2019_RS19010_SK_F	-17.109	9.50775	nwGSL	blue whale	2019-2021	summer	2019	3	8						216		balaenopteridae	rorqual bleu	blue whale	Balaenoptera musculus	Bm	Bm	skin	51.3845	12.9285	-18.5641	9.50775	3.97451	45.447	14.3302	-17.0716	10.1445	3.17143	5	1	9.85453	10.8545	5	1		n	frozen			true	-17.0716	true	-0.003	-0.034
Bm_2019_RS19011_SK_F	-17.949	12.0708	nwGSL	blue whale	2019-2021	summer	2019	3	8						216		balaenopteridae	rorqual bleu	blue whale	Balaenoptera musculus	Bm	Bm	skin	51.5718	13.0771	-18.5891	12.0708	3.94368	46.2207	14.8027	-17.9115	12.495	3.12245	5	1	11.7969	11.7591	5	1		n	frozen			true	-17.9115	true	-0.003	-0.034
Bm_2019_RS19012_SK_F	-17.977	11.6037	nwGSL	blue whale	2019-2021	summer	2019	12	9						256		balaenopteridae	rorqual bleu	blue whale	Balaenoptera musculus	Bm	Bm	skin	51.0178	12.4194	-18.7776	11.6037	4.10791	45.105	14.0765	-17.9396	11.946	3.20434	5	1	11.3433	11.2157	5	1		n	frozen			true	-17.9396	true	-0.003	-0.034
Bm_2020_RS0001_SK_F	-17.793	10.6817	nwGSL	blue whale	2019-2021	fall	2020	19	9						263		balaenopteridae	rorqual bleu	blue whale	Balaenoptera musculus	Bm	Bm	skin	50.6221	12.8025	-18.5925	10.6817	3.95409	46.3026	13.775	-17.7933	11.2175	3.36136	5	1	10.7412	10.3119	5	1		n	frozen			true	-17.7933	true	0	0
Bm_2020_RS0002_SK_F	-17.014	10.8717	nwGSL	blue whale	2019-2021	fall	2020	19	9						263		balaenopteridae	rorqual bleu	blue whale	Balaenoptera musculus	Bm	Bm	skin	51.1375	12.7173	-18.6649	10.8717	4.02109	45.8919	14.2758	-17.0144	11.3712	3.21466	5	1	10.8682	10.805	5	1		n	frozen			true	-17.0144	true	0	0
Bm_2020_RS0003_SK_F	-17.755	8.13104	nwGSL	blue whale	2019-2021	fall	2020	22	9						266		balaenopteridae	rorqual bleu	blue whale	Balaenoptera musculus	Bm	Bm	skin	51.0557	12.6743	-19.2014	8.13104	4.02829	47.7993	15.4153	-17.7552	8.55259	3.10076	5	1	8.53899	7.73637	5	1		n	frozen			true	-17.7552	true	0	0
Bm_2020_RS0004_SK_F	-17.809	9.83513	nwGSL	blue whale	2019-2021	fall	2020	26	9						270		balaenopteridae	rorqual bleu	blue whale	Balaenoptera musculus	Bm	Bm	skin	52.7785	13.4301	-18.475	9.83513	3.92987	47.4036	15.0989	-17.8093	9.93293	3.13954	5	1	9.67968	9.20953	5	1		n	frozen			true	-17.8093	true	0	0
Bm_2020_RS0005_SK_F	-17.37	11.6924	nwGSL	blue whale	2019-2021	fall	2020	26	9						270		balaenopteridae	rorqual bleu	blue whale	Balaenoptera musculus	Bm	Bm	skin	50.7449	12.9003	-18.4428	11.6924	3.93362	45.7508	14.5376	-17.3698	12.0953	3.14708	5	1	11.4666	11.6705	5	1		n	frozen			true	-17.3698	true	0	0
Bm_2020_RS0006_SK_F	-17.462	11.1592	nwGSL	blue whale	2019-2021	fall	2020	26	9						270		balaenopteridae	rorqual bleu	blue whale	Balaenoptera musculus	Bm	Bm	skin	51.6641	11.7816	-18.8096	11.1592	4.38514	46.0685	13.9741	-17.4625	11.6905	3.29671	5	1	11.1321	11.4856	5	1		n	frozen			true	-17.4625	true	0	0
Bm_2020_RS0007_SK_F	-16.552	10.9254	nwGSL	blue whale	2019-2021	fall	2020	26	9						270		balaenopteridae	rorqual bleu	blue whale	Balaenoptera musculus	Bm	Bm	skin	50.7643	12.5681	-18.1786	10.9254	4.03914	46.5719	13.8681	-16.5523	11.5698	3.35821	5	1	11.0323	11.1969	5	1		n	frozen			true	-16.5523	true	0	0
Bm_2020_RS0008_SK_F	-17.962	9.84408	nwGSL	blue whale	2019-2021	fall	2020	26	9						270		balaenopteridae	rorqual bleu	blue whale	Balaenoptera musculus	Bm	Bm	skin	52.9801	12.5052	-19.0185	9.84408	4.23664	47.0163	15.4736	-17.9617	10.2553	3.03848	5	1	9.94608	10.5246	5	1		n	frozen			true	-17.9617	true	0	0
Bm_2020_RS0009_SK_F	-17.023	9.6113	nwGSL	blue whale	2019-2021	fall	2020	26	9						270		balaenopteridae	rorqual bleu	blue whale	Balaenoptera musculus	Bm	Bm	skin	49.937	12.6641	-19.2888	9.6113	3.94321	46.0006	14.4255	-17.0234	10.394	3.18884	5	1	10.0607	10.1722	5	1		n	frozen			true	-17.0234	true	0	0
Bm_2020_RS0010_SK_F	-16.885	10.1878	nwGSL	blue whale	2019-2021	fall	2020	26	9						270		balaenopteridae	rorqual bleu	blue whale	Balaenoptera musculus	Bm	Bm	skin	51.8625	12.8501	-18.2494	10.1878	4.03642	46.744	14.8316	-16.8851	10.8172	3.15164	5	1	10.4104	10.3281	5	1		n	frozen			true	-16.8851	true	0	0
Bm_2021_BK21004B	-17.69	11.6676	nwGSL	blue whale	2019-2021	summer	2021	16	8								balaenopteridae	rorqual bleu	blue whale	Balaenoptera musculus	Bm	Bm	skin	45.0555	12.7875	-19.2846	11.6676	3.52339												Folch		frozen			true		true	0	0
Bm_2021_BK21005C1	-18.805	9.53	nwGSL	blue whale	2019-2021	summer	2021	16	8								balaenopteridae	rorqual bleu	blue whale	Balaenoptera musculus	Bm	Bm	skin	51.27	13.03	-20.18	9.53	3.94	47.22	15.105	-18.805	9.62	3.13462							Folch		frozen			true		true	0	0
Bm_2021_RS0011	-19.0103	10.1648	nwGSL	blue whale	2019-2021	summer	2021	29	8								balaenopteridae	rorqual bleu	blue whale	Balaenoptera musculus	Bm	Bm	skin	53.5434	11.3524	-21.6741	10.1648	4.71647	46.1722	14.731	-19.0103	10.4166	3.13436							Folch		frozen			true		true	0	0
Bm_2021_RS0013	-19.024	10.6	nwGSL	blue whale	2019-2021	summer	2021	29	8								balaenopteridae	rorqual bleu	blue whale	Balaenoptera musculus	Bm	Bm	skin	51.8	10.38	-21.08	10.6	5	26.0451	8.42326	-19.024	10.6236	3.09205							Folch		frozen			true		true	0	0
Bm_2021_RS009_3	-18.43	11.2177	nwGSL	blue whale	2019-2021	summer	2021	29	8								balaenopteridae	rorqual bleu	blue whale	Balaenoptera musculus	Bm	Bm	skin	51.4089	10.5301	-21.1	11.2177	4.88209												Folch		frozen			true		true	0	0
Bm_2021_RS009_4	-18.27	11.4785	nwGSL	blue whale	2019-2021	summer	2021	25	8								balaenopteridae	rorqual bleu	blue whale	Balaenoptera musculus	Bm	Bm	skin	48.8182	11.5476	-20.6954	11.4785	4.22758												Folch		frozen			true		true	0	0
Mavi1995_132	-20.645	13.43	lower_estuary	capelin	1995-2003	spring	1995	7	6	Matane	11.5	8.6	48.8986	-67.5728	158		osmeridae	capelan	capelin	Mallotus villosus	Mavi	capelan	muscle	46.99	13.51	-20.91	13.43	3.47816	47.222	14.686	-19.8	13.53	3.21544	3	0.987845	12.505	12.6452	1	1	Soxhlet		frozen			true	-20.0076	predicted (to avoid soxhlet)	-0.009	-0.628
Mavi1995_68	-19.181	12.33	lower_estuary	capelin	1995-2003	summer	1995	22	6	Sainte Luce	13	13.1	48.5731	-68.3697	173		osmeridae	capelan	capelin	Mallotus villosus	Mavi	capelan	muscle	47.82	13.08	-19.58	12.33	3.65596	45.449	14.669	-19.02	13.75	3.0983	3	0.987845	12.6424	12.6123	1	1	Soxhlet		frozen			true	-18.5428	predicted (to avoid soxhlet)	-0.009	-0.628
Mavi1995_69	-19.286	11.98	lower_estuary	capelin	1995-2003	summer	1995	22	6	Sainte Luce	13.5	17.5	48.5731	-68.3697	173		osmeridae	capelan	capelin	Mallotus villosus	Mavi	capelan	muscle	48.31	14.1	-19.51	11.98	3.42624	46.315	14.882	-18.92	13.36	3.11215	3	0.987845	12.3987	12.9392	1	1	Soxhlet		frozen			true	-18.6483	predicted (to avoid soxhlet)	-0.009	-0.628
Mavi1995_70	-20.547	14.49	lower_estuary	capelin	1995-2003	summer	1995	22	6	Sainte Luce	14.5	17.5	48.5731	-68.3697	173		osmeridae	capelan	capelin	Mallotus villosus	Mavi	capelan	muscle	47.73	14.57	-20.65	14.49	3.27591	45.164	14.353	-19.48	14.33	3.14666	3	0.987845	13.0048	12.7958	1	1	Soxhlet		frozen			true	-19.9096	predicted (to avoid soxhlet)	-0.009	-0.628
Mavi1995_71	-20.408	12.8423	lower_estuary	capelin	1995-2003	summer	1995	22	6	Sainte Luce	14	17.7	48.5731	-68.3697	173		osmeridae	capelan	capelin	Mallotus villosus	Mavi	capelan	muscle						44.853	14.683	-19.77	14.07	3.05476	3	0.987845	12.8423	12.9601	1	1	Soxhlet		frozen			predicted_mixture_model	-19.77	true_(soxhlet)	-0.009	-0.628
Mavi1996_335	-19.693	12.4237	lower_estuary	capelin	1995-2003	summer	1996	15	7	Metis	14.7	24.6	48.674	-68.008			osmeridae	capelan	capelin	Mallotus villosus	Mavi	capelan	muscle						46.317	15.177	-19.07	13.4	3.05179	3	0.987845	12.4237	12.2366	1	1	Soxhlet		frozen			predicted_mixture_model	-19.07	true_(soxhlet)	-0.012	-0.611
Mavi1996_336	-19.943	12.0176	lower_estuary	capelin	1995-2003	summer	1996	15	7	Metis			48.674	-68.008			osmeridae	capelan	capelin	Mallotus villosus	Mavi	capelan	muscle						46.237	15.383	-19.32	12.75	3.00572	3	0.987845	12.0176	12.5704	1	1	Soxhlet		frozen			predicted_mixture_model	-19.32	true_(soxhlet)	-0.012	-0.611
Mavi1996_337	-19.633	12.4987	lower_estuary	capelin	1995-2003	summer	1996	15	7	Metis	14.7	24.9	48.674	-68.008			osmeridae	capelan	capelin	Mallotus villosus	Mavi	capelan	muscle								-19.01	13.52		3	0.987845	12.4987	12.2115	1	1	Soxhlet		frozen			predicted_mixture_model	-19.01	true_(soxhlet)	-0.012	-0.611
Mavi1996_408	-20.453	12.0801	lower_estuary	capelin	1995-2003	summer	1996	25	6	Sainte Luce	14.4	22	48.5731	-68.3697	176		osmeridae	capelan	capelin	Mallotus villosus	Mavi	capelan	muscle						46.935		-19.83	12.85		3	0.987845	12.0801	12.1007	1	1	Soxhlet		frozen			predicted_mixture_model	-19.83	true_(soxhlet)	-0.012	-0.611
Mavi1996_411	-19.758	12.7018	lower_estuary	capelin	1995-2003	summer	1996	25	6	Sainte Luce	12.5	13.2	48.5731	-68.3697	176		osmeridae	capelan	capelin	Mallotus villosus	Mavi	capelan	muscle						46.445	14.6485	-19.135	13.845	3.17073	3	0.987845	12.7018	12.4941	1	1	Soxhlet		frozen			predicted_mixture_model	-19.135	true_(soxhlet)	-0.012	-0.611
Mavi1996_412	-20.773	12.6549	lower_estuary	capelin	1995-2003	summer	1996	25	6	Sainte Luce	11.5	11.1	48.5731	-68.3697	176		osmeridae	capelan	capelin	Mallotus villosus	Mavi	capelan	muscle						46.572	14.504	-20.15	13.77	3.21098	3	0.987845	12.6549	12.4708	1	1	Soxhlet		frozen			predicted_mixture_model	-20.15	true_(soxhlet)	-0.012	-0.611
Mavi1996_413	-21.163	12.1551	lower_estuary	capelin	1995-2003	summer	1996	25	6	Sainte Luce	12	9.5	48.5731	-68.3697	176		osmeridae	capelan	capelin	Mallotus villosus	Mavi	capelan	muscle						45.844	14.343	-20.54	12.97	3.19626	3	0.987845	12.1551	12.9245	1	1	Soxhlet		frozen			predicted_mixture_model	-20.54	true_(soxhlet)	-0.012	-0.611
Mavi2003_31	-19.058	12.1251	lower_estuary	capelin	1995-2003	spring	2003	7	6	Pointe au Pere	12.5	12.6	48.6367	-68.3533	159		osmeridae	capelan	capelin	Mallotus villosus	Mavi	capelan	muscle						43.868	13.99	-18.571	12.922	3.13567	3	0.987845	12.1251	12.1934	1	1	Folch		frozen			predicted_mixture_model	-18.571	true	-0.015	-0.471
Mavi2003_32	-19.1	12.3163	lower_estuary	capelin	1995-2003	spring	2003	7	6	Pointe au Pere	13.4	15.4	48.6367	-68.3533	159		osmeridae	capelan	capelin	Mallotus villosus	Mavi	capelan	muscle						44.035	14.028	-18.613	13.228	3.13908	3	0.987845	12.3163	12.1443	1	1	Folch		frozen			predicted_mixture_model	-18.613	true	-0.015	-0.471
Mavi2003_34	-19.283	11.9757	lower_estuary	capelin	1995-2003	spring	2003	7	6	Pointe au Pere	12.9	14.1	48.6367	-68.3533	159		osmeridae	capelan	capelin	Mallotus villosus	Mavi	capelan	muscle						43.698	13.855	-18.796	12.683	3.15395	3	0.987845	11.9757	11.7787	1	1	Folch		frozen			predicted_mixture_model	-18.796	true	-0.015	-0.471
Mavi2003_35	-19.143	12.1826	lower_estuary	capelin	1995-2003	spring	2003	7	6	Pointe au Pere	15.7	18.4	48.6367	-68.3533	159		osmeridae	capelan	capelin	Mallotus villosus	Mavi	capelan	muscle						43.065	13.749	-18.656	13.014	3.13223	3	0.987845	12.1826	12.5942	1	1	Folch		frozen			predicted_mixture_model	-18.656	true	-0.015	-0.471
Mavi2003_36	-19.31	12.3662	lower_estuary	capelin	1995-2003	spring	2003	7	6	Pointe au Pere	12.1	11.4	48.6367	-68.3533	159		osmeridae	capelan	capelin	Mallotus villosus	Mavi	capelan	muscle						43.696	13.837	-18.823	13.308	3.15791	3	0.987845	12.3662	12.7486	1	1	Folch		frozen			predicted_mixture_model	-18.823	true	-0.015	-0.471
Mavi2003_39	-19.302	12.1638	lower_estuary	capelin	1995-2003	spring	2003	7	6	Pointe au Pere	13.3	14.6	48.6367	-68.3533	159		osmeridae	capelan	capelin	Mallotus villosus	Mavi	capelan	muscle						43.083	13.7375	-18.815	12.984	3.13617	3	0.987845	12.1638	12.055	1	1	Folch		frozen			predicted_mixture_model	-18.815	true	-0.015	-0.471
Mavi2003_41	-19.127	11.9632	lower_estuary	capelin	1995-2003	spring	2003	7	6	Pointe au Pere	13.5	20.4	48.6367	-68.3533	159		osmeridae	capelan	capelin	Mallotus villosus	Mavi	capelan	muscle						43.475	13.946	-18.64	12.663	3.11738	3	0.987845	11.9632	12.471	1	1	Folch		frozen			predicted_mixture_model	-18.64	true	-0.015	-0.471
Mavi2003_42	-19.005	12.3544	lower_estuary	capelin	1995-2003	spring	2003	7	6	Pointe au Pere	14	17.6	48.6367	-68.3533	159		osmeridae	capelan	capelin	Mallotus villosus	Mavi	capelan	muscle						43.148	13.821	-18.518	13.289	3.12192	3	0.987845	12.3544	12.5792	1	1	Folch		frozen			predicted_mixture_model	-18.518	true	-0.015	-0.471
Mavi2003_43	-18.602	12.6518	lower_estuary	capelin	1995-2003	spring	2003	7	6	Pointe au Pere	14.6	16.2	48.6367	-68.3533	159		osmeridae	capelan	capelin	Mallotus villosus	Mavi	capelan	muscle						44.158	13.906	-18.115	13.765	3.17546	3	0.987845	12.6518	12.2919	1	1	Folch		frozen			predicted_mixture_model	-18.115	true	-0.015	-0.471
Mavi2003_44	-19.252	12.7874	lower_estuary	capelin	1995-2003	spring	2003	7	6	Pointe au Pere	14.9	18.8	48.6367	-68.3533	159		osmeridae	capelan	capelin	Mallotus villosus	Mavi	capelan	muscle						43.888	13.985	-18.765	13.982	3.13822	3	0.987845	12.7874	12.2603	1	1	Folch		frozen			predicted_mixture_model	-18.765	true	-0.015	-0.471
Mavi2003_45	-19.079	12.2869	lower_estuary	capelin	1995-2003	spring	2003	7	6	Pointe au Pere	13.8	19.8	48.6367	-68.3533	159		osmeridae	capelan	capelin	Mallotus villosus	Mavi	capelan	muscle						44.573	14.118	-18.592	13.181	3.15718	3	0.987845	12.2869	12.0519	1	1	Folch		frozen			predicted_mixture_model	-18.592	true	-0.015	-0.471
Mavi2003_62	-19.798	12.0863	lower_estuary	capelin	1995-2003	spring	2003	6	6	Rimouski	11.5	9.4	48.625	-68.4117	158		osmeridae	capelan	capelin	Mallotus villosus	Mavi	capelan	muscle						44.736	14.178	-19.311	12.86	3.15531	3	0.987845	12.0863	12.784	1	1	Folch		frozen			predicted_mixture_model	-19.311	true	-0.015	-0.471
Mavi2003_63	-19.203	12.3069	lower_estuary	capelin	1995-2003	spring	2003	6	6	Rimouski	12.5	13.7	48.625	-68.4117	158		osmeridae	capelan	capelin	Mallotus villosus	Mavi	capelan	muscle						44.53	14.084	-18.716	13.213	3.16174	3	0.987845	12.3069	11.7809	1	1	Folch		frozen			predicted_mixture_model	-18.716	true	-0.015	-0.471
Mavi2003_65	-19.104	12.7474	lower_estuary	capelin	1995-2003	spring	2003	6	6	Rimouski	12.6	11.7	48.625	-68.4117	158		osmeridae	capelan	capelin	Mallotus villosus	Mavi	capelan	muscle						43.4765	13.8805	-18.617	13.918	3.13219	3	0.987845	12.7474	12.4068	1	1	Folch		frozen			predicted_mixture_model	-18.617	true	-0.015	-0.471
Mavi2003_66	-19.309	12.1469	lower_estuary	capelin	1995-2003	spring	2003	6	6	Rimouski		10.4	48.625	-68.4117	158		osmeridae	capelan	capelin	Mallotus villosus	Mavi	capelan	muscle						44.014	13.874	-18.822	12.957	3.17241	3	0.987845	12.1469	12.0591	1	1	Folch		frozen			predicted_mixture_model	-18.822	true	-0.015	-0.471
Mavi2003_68	-19.603	12.2694	lower_estuary	capelin	1995-2003	spring	2003	6	6	Rimouski	11.8	10.7	48.625	-68.4117	158		osmeridae	capelan	capelin	Mallotus villosus	Mavi	capelan	muscle						43.806	13.824	-19.116	13.153	3.16884	3	0.987845	12.2694	12.7086	1	1	Folch		frozen			predicted_mixture_model	-19.116	true	-0.015	-0.471
Mavi2003_70	-19.639	12.1776	lower_estuary	capelin	1995-2003	spring	2003	6	6	Rimouski	15.6	28.9	48.625	-68.4117	158		osmeridae	capelan	capelin	Mallotus villosus	Mavi	capelan	muscle						43.865	13.81	-19.152	13.006	3.17632	3	0.987845	12.1776	12.1004	1	1	Folch		frozen			predicted_mixture_model	-19.152	true	-0.015	-0.471
Mavi2003_71	-19.325	12.4756	lower_estuary	capelin	1995-2003	spring	2003	6	6	Rimouski	12.5	12.5	48.625	-68.4117	158		osmeridae	capelan	capelin	Mallotus villosus	Mavi	capelan	muscle						44.942	14.207	-18.838	13.483	3.16337	3	0.987845	12.4756	13.113	1	1	Folch		frozen			predicted_mixture_model	-18.838	true	-0.015	-0.471
Mavi2003_74	-19.404	12.3344	lower_estuary	capelin	1995-2003	spring	2003	6	6	Rimouski	13.5	15.6	48.625	-68.4117	158		osmeridae	capelan	capelin	Mallotus villosus	Mavi	capelan	muscle						44.786	14.369	-18.917	13.257	3.11685	3	0.987845	12.3344	12.1843	1	1	Folch		frozen			predicted_mixture_model	-18.917	true	-0.015	-0.471
Mavi2003_78	-20.236	12.1619	lower_estuary	capelin	1995-2003	spring	2003	6	6	Rimouski	14.4	20.1	48.625	-68.4117	158		osmeridae	capelan	capelin	Mallotus villosus	Mavi	capelan	muscle						45.38	14.262	-19.749	12.981	3.18188	3	0.987845	12.1619	11.9124	1	1	Folch		frozen			predicted_mixture_model	-19.749	true	-0.015	-0.471
Mavi2003_79	-19.095	12.375	lower_estuary	capelin	1995-2003	spring	2003	6	6	Rimouski	13.7	17.4	48.625	-68.4117	158		osmeridae	capelan	capelin	Mallotus villosus	Mavi	capelan	muscle						44.859	14.227	-18.608	13.322	3.15309	3	0.987845	12.375	12.3262	1	1	Folch		frozen			predicted_mixture_model	-18.608	true	-0.015	-0.471
Mavi2003_81	-19.531	12.1563	lower_estuary	capelin	1995-2003	spring	2003	6	6	Rimouski	14.8	19.6	48.625	-68.4117	158		osmeridae	capelan	capelin	Mallotus villosus	Mavi	capelan	muscle						43.865	13.964	-19.044	12.972	3.14129	3	0.987845	12.1563	11.8141	1	1	Folch		frozen			predicted_mixture_model	-19.044	true	-0.015	-0.471
Mavi2003_86	-19.298	12.4925	lower_estuary	capelin	1995-2003	spring	2003	6	6	Rimouski	11.9	9	48.625	-68.4117	158		osmeridae	capelan	capelin	Mallotus villosus	Mavi	capelan	muscle						43.952	14.067	-18.811	13.51	3.12447	3	0.987845	12.4925	12.4981	1	1	Folch		frozen			predicted_mixture_model	-18.811	true	-0.015	-0.471
Mavi2003_88	-19.552	11.7346	lower_estuary	capelin	1995-2003	spring	2003	6	6	Rimouski	14.6	18.7	48.625	-68.4117	158		osmeridae	capelan	capelin	Mallotus villosus	Mavi	capelan	muscle						43.652	14.046	-19.065	12.297	3.10779	3	0.987845	11.7346	11.4164	1	1	Folch		frozen			predicted_mixture_model	-19.065	true	-0.015	-0.471
Mavi2003_89	-19.669	12.1832	lower_estuary	capelin	1995-2003	spring	2003	6	6	Rimouski	15	23.6	48.625	-68.4117	158		osmeridae	capelan	capelin	Mallotus villosus	Mavi	capelan	muscle						44.16	14.002	-19.182	13.015	3.15384	3	0.987845	12.1832	11.4598	1	1	Folch		frozen			predicted_mixture_model	-19.182	true	-0.015	-0.471
Mavi2003_91	-19.39	12.28	lower_estuary	capelin	1995-2003	spring	2003	6	6	Rimouski	13.8	17	48.6033	-68.485	158		osmeridae	capelan	capelin	Mallotus villosus	Mavi	capelan	muscle						44.956	14.384	-18.903	13.17	3.12542	3	0.987845	12.28	12.0858	1	1	Folch		frozen			predicted_mixture_model	-18.903	true	-0.015	-0.471
Mavi2003_92	-19.407	12.0495	lower_estuary	capelin	1995-2003	spring	2003	6	6	Rimouski	15.2	24.9	48.6033	-68.485	158		osmeridae	capelan	capelin	Mallotus villosus	Mavi	capelan	muscle						44.197	14.185	-18.92	12.801	3.11576	3	0.987845	12.0495	12.1448	1	1	Folch		frozen			predicted_mixture_model	-18.92	true	-0.015	-0.471
Mavi2003_93	-18.947	12.5043	lower_estuary	capelin	1995-2003	spring	2003	6	6	Rimouski	13.8	16.7	48.6033	-68.485	158		osmeridae	capelan	capelin	Mallotus villosus	Mavi	capelan	muscle						46.502	14.46	-18.46	13.529	3.21591	3	0.987845	12.5043	12.3434	1	1	Folch		frozen			predicted_mixture_model	-18.46	true	-0.015	-0.471
Mavi2003_94	-19.241	12.7005	lower_estuary	capelin	1995-2003	spring	2003	6	6	Rimouski	13.6	17.9	48.6033	-68.485	158		osmeridae	capelan	capelin	Mallotus villosus	Mavi	capelan	muscle						46.267	14.357	-18.754	13.843	3.22261	3	0.987845	12.7005	12.5361	1	1	Folch		frozen			predicted_mixture_model	-18.754	true	-0.015	-0.471
Mavi2003_95	-19.261	12.49	lower_estuary	capelin	1995-2003	spring	2003	6	6	Rimouski	14.1	20.5	48.6033	-68.485	158		osmeridae	capelan	capelin	Mallotus villosus	Mavi	capelan	muscle						45.519	14.435	-18.7745	13.506	3.15338	3	0.987845	12.49	12.7832	1	1	Folch		frozen			predicted_mixture_model	-18.7745	true	-0.015	-0.471
Mavi2003_96	-19.678	12.3725	lower_estuary	capelin	1995-2003	spring	2003	6	6	Rimouski	14.4	19.7	48.6033	-68.485	158		osmeridae	capelan	capelin	Mallotus villosus	Mavi	capelan	muscle						45.455	14.335	-19.191	13.318	3.17091	3	0.987845	12.3725	12.348	1	1	Folch		frozen			predicted_mixture_model	-19.191	true	-0.015	-0.471
Mavi2019_1136	-19.747	12.75	lower_estuary	capelin	2019-2021	summer	2019	29	8	Teleost 016 EM_107	15.5	20	48.845	-67.771	242	107	osmeridae	capelan	capelin	Mallotus villosus	Mavi	capelan	muscle	47.21	13.1	-20.64	12.75	3.60382	44.33	14.06	-19.71	13.26	3.15292	3	0.987845	12.3363	12.2776	1	1	Folch		frozen	Teleost 016	121	true	-19.71	true	-0.003	-0.034
Mavi2019_1137	-19.777	12.63	lower_estuary	capelin	2019-2021	summer	2019	29	8	Teleost 016 EM_107	14.9	14.5	48.845	-67.771	242	107	osmeridae	capelan	capelin	Mallotus villosus	Mavi	capelan	muscle	46.76	13.13	-20.21	12.63	3.56131	43.72	13.78	-19.74	13.37	3.17271	3	0.987845	12.405	12.1315	1	1	Folch		frozen	Teleost 016	121	true	-19.74	true	-0.003	-0.034
Mavi2019_1138	-19.657	12.3	lower_estuary	capelin	2019-2021	summer	2019	29	8	Teleost 016 EM_107	14.9	12	48.845	-67.771	242	107	osmeridae	capelan	capelin	Mallotus villosus	Mavi	capelan	muscle	44.95	13.89	-20.01	12.3	3.23614	43.61	14	-19.62	13.01	3.115	3	0.987845	12.1801	12.4722	1	1	Folch		frozen	Teleost 016	121	true	-19.62	true	-0.003	-0.034
Mavi2019_1147	-19.597	12.84	lower_estuary	capelin	2019-2021	summer	2019	29	8	Teleost 016 EM_107	14.8	14	48.845	-67.771	242	107	osmeridae	capelan	capelin	Mallotus villosus	Mavi	capelan	muscle	47.34	12.98	-20.57	12.84	3.64715	44.33	14.34	-19.56	13.38	3.09135	3	0.987845	12.4112	12.5929	1	1	Folch		frozen	Teleost 016	121	true	-19.56	true	-0.003	-0.034
Mavi2019_1148	-19.847	12.86	lower_estuary	capelin	2019-2021	summer	2019	29	8	Teleost 016 EM_107	14.1	11.5	48.845	-67.771	242	107	osmeridae	capelan	capelin	Mallotus villosus	Mavi	capelan	muscle	46.28	12.74	-20.4	12.86	3.63265	43.03	13.88	-19.81	13.38	3.10014	3	0.987845	12.4112	12.5566	1	1	Folch		frozen	Teleost 016	121	true	-19.81	true	-0.003	-0.034
Mavi2019_1149	-19.607	12.25	lower_estuary	capelin	2019-2021	summer	2019	29	8	Teleost 016 EM_107	14.1	12	48.845	-67.771	242	107	osmeridae	capelan	capelin	Mallotus villosus	Mavi	capelan	muscle	47.86	12.45	-20.32	12.25	3.84418	42.97	13.66	-19.57	12.91	3.14568	3	0.987845	12.1176	12.3552	1	1	Folch		frozen	Teleost 016	121	true	-19.57	true	-0.003	-0.034
Mavi2019_1150	-19.757	11.93	lower_estuary	capelin	2019-2021	summer	2019	29	8	Teleost 016 EM_107	13.5	11.5	48.845	-67.771	242	107	osmeridae	capelan	capelin	Mallotus villosus	Mavi	capelan	muscle	46.54	13.24	-20.29	11.93	3.51511	43.73	14.17	-19.72	12.65	3.0861	3	0.987845	11.9551	12.3375	1	1	Folch		frozen	Teleost 016	121	true	-19.72	true	-0.003	-0.034
Mavi2019_1151	-19.767	12.53	lower_estuary	capelin	2019-2021	summer	2019	29	8	Teleost 016 EM_107		11.5	48.845	-67.771	242	107	osmeridae	capelan	capelin	Mallotus villosus	Mavi	capelan	muscle	46.3	13.57	-19.98	12.53	3.41194	43.67	14.14	-19.73	12.61	3.0884	3	0.987845	11.9301	12.2737	1	1	Folch		frozen	Teleost 016	121	true	-19.73	true	-0.003	-0.034
Mavi2020_1587	-18.804	12.17	lower_estuary	capelin	2019-2021	summer	2020	17	8	Teleost-017 EM_32	14.5	14	48.5712	-68.6018	230	32	osmeridae	capelan	capelin	Mallotus villosus	Mavi	capelan	muscle	45.681	13.715	-19.619	12.17	3.33073	43.8517	13.8794	-18.804	13.0685	3.15948	3	0.987845	12.2166	11.8421	1	1	Folch		frozen		70	true	-18.804	true	0	0
Mavi2020_1588	-18.821	11.906	lower_estuary	capelin	2019-2021	summer	2020	17	8	Teleost-017 EM_32		13.5	48.5712	-68.6018	230	32	osmeridae	capelan	capelin	Mallotus villosus	Mavi	capelan	muscle	47.053	13.414	-20.458	11.906	3.50775	43.9243	14.0258	-18.8212	13.0102	3.13167	3	0.987845	12.1802	12.6751	1	1	Folch		frozen		70	true	-18.8212	true	0	0
Mavi2020_1589	-19.405	11.714	lower_estuary	capelin	2019-2021	summer	2020	17	8	Teleost-017 EM_32	14.1	12.5	48.5712	-68.6018	230	32	osmeridae	capelan	capelin	Mallotus villosus	Mavi	capelan	muscle	46.977	13.74	-20.564	11.714	3.419	43.3025	13.9595	-19.4049	12.3342	3.102	3	0.987845	11.7578	12.1897	1	1	Folch		frozen		70	true	-19.4049	true	0	0
Mavi2020_1590	-18.884	13.34	lower_estuary	capelin	2019-2021	summer	2020	17	8	Teleost-017 EM_32		22.5	48.5712	-68.6018	230	32	osmeridae	capelan	capelin	Mallotus villosus	Mavi	capelan	muscle	47.5915	13.4515	-19.9895	13.34	3.53801	43.0882	13.942	-18.8843	13.4055	3.09054	3	0.987845	12.4272	11.7619	1	1	Folch		frozen		70	true	-18.8843	true	0	0
Mavi2020_1591	-19.619	13.337	lower_estuary	capelin	2019-2021	summer	2020	17	8	Teleost-017 EM_32	15.4	15.5	48.5712	-68.6018	230	32	osmeridae	capelan	capelin	Mallotus villosus	Mavi	capelan	muscle	45.788	14.224	-20.404	13.337	3.21907	43.5969	14.0709	-19.6189	14.2217	3.09837	3	0.987845	12.9371	12.8077	1	1	Folch		frozen		70	true	-19.6189	true	0	0
Mavi2020_1592	-19.269	12.808	lower_estuary	capelin	2019-2021	summer	2020	17	8	Teleost-017 EM_32	14.7	13	48.5712	-68.6018	230	32	osmeridae	capelan	capelin	Mallotus villosus	Mavi	capelan	muscle	45.978	14.327	-19.993	12.808	3.20919	42.5474	13.6955	-19.2693	13.3729	3.10667	3	0.987845	12.4068	12.0808	1	1	Folch		frozen		70	true	-19.2693	true	0	0
Mavi2020_1593	-18.849	13.101	lower_estuary	capelin	2019-2021	summer	2020	17	8	Teleost-017 EM_32	15.7	15.5	48.5712	-68.6018	230	32	osmeridae	capelan	capelin	Mallotus villosus	Mavi	capelan	muscle	45.916	14.078	-19.775	13.101	3.26154	43.6903	14.1101	-18.8489	13.4422	3.0964	3	0.987845	12.4501	11.9419	1	1	Folch		frozen		70	true	-18.8489	true	0	0
Mavi2020_1594	-18.832	13.093	lower_estuary	capelin	2019-2021	summer	2020	17	8	Teleost-017 EM_32	15	17	48.5712	-68.6018	230	32	osmeridae	capelan	capelin	Mallotus villosus	Mavi	capelan	muscle	45.499	13.664	-19.778	13.093	3.32984	43.5293	13.7842	-18.8317	13.6139	3.15792	3	0.987845	12.5574	12.1393	1	1	Folch		frozen		70	true	-18.8317	true	0	0
Mavi2020_1595	-19.06	12.472	lower_estuary	capelin	2019-2021	summer	2020	17	8	Teleost-017 EM_32	17.3	22	48.5712	-68.6018	230	32	osmeridae	capelan	capelin	Mallotus villosus	Mavi	capelan	muscle	47.063	13.53	-19.975	12.472	3.47842	42.9612	13.9664	-19.0601	13.1217	3.07603	3	0.987845	12.2499	12.6385	1	1	Folch		frozen		70	true	-19.0601	true	0	0
Mavi2020_1596	-19.386	12.672	lower_estuary	capelin	2019-2021	summer	2020	17	8	Teleost-017 EM_32	14.9	14.5	48.5712	-68.6018	230	32	osmeridae	capelan	capelin	Mallotus villosus	Mavi	capelan	muscle	44.874	14.5	-20.29	12.672	3.09476	42.9435	14.008	-19.3858	13.0835	3.06564	3	0.987845	12.226	11.7709	1	1	Folch		frozen		70	true	-19.3858	true	0	0
Mavi2020_1597	-18.584	12.034	lower_estuary	capelin	2019-2021	summer	2020	17	8	Teleost-017 EM_32	13.7	15	48.5712	-68.6018	230	32	osmeridae	capelan	capelin	Mallotus villosus	Mavi	capelan	muscle	45.53	14.646	-19.993	12.034	3.1087	44.0942	14.2162	-18.5843	12.8023	3.1017	3	0.987845	12.0503	12.68	1	1	Folch		frozen		70	true	-18.5843	true	0	0
Mavi2020_1598	-19.13	12.923	lower_estuary	capelin	2019-2021	summer	2020	17	8	Teleost-017 EM_32	14.4	15	48.5712	-68.6018	230	32	osmeridae	capelan	capelin	Mallotus villosus	Mavi	capelan	muscle	45.445	14.528	-19.651	12.923	3.1281	42.8277	13.8155	-19.1298	13.7978	3.09997	3	0.987845	12.6723	12.0402	1	1	Folch		frozen		70	true	-19.1298	true	0	0
Mavi2020_1599	-19.029	12.006	lower_estuary	capelin	2019-2021	summer	2020	17	8	Teleost-017 EM_32	15.5	15	48.5712	-68.6018	230	32	osmeridae	capelan	capelin	Mallotus villosus	Mavi	capelan	muscle	50.245	11.217	-20.686	12.006	4.47936	44.1262	14.1646	-19.0285	13.3116	3.11525	3	0.987845	12.3685	11.7547	1	1	Folch		frozen		70	true	-19.0285	true	0	0
Mavi2020_1600	-19.216	12.886	lower_estuary	capelin	2019-2021	summer	2020	17	8	Teleost-017 EM_32		11.5	48.5712	-68.6018	230	32	osmeridae	capelan	capelin	Mallotus villosus	Mavi	capelan	muscle	44.0655	13.4225	-19.8195	12.886	3.2828	43.8988	14.4031	-19.2162	13.7546	3.0479	3	0.987845	12.6453	13.0108	1	1	Folch		frozen		70	true	-19.2162	true	0	0
Mavi2020_1601	-18.335	12.117	lower_estuary	capelin	2019-2021	summer	2020	17	8	Teleost-017 EM_32	11.8	11	48.5712	-68.6018	230	32	osmeridae	capelan	capelin	Mallotus villosus	Mavi	capelan	muscle	49.024	11.751	-20.14	12.117	4.1719	43.7797	14.0912	-18.335	13.1408	3.10689	3	0.987845	12.2618	11.9072	1	1	Folch		frozen		70	true	-18.335	true	0	0
Mavi2021_86	-19.0897	12.1837	lower_estuary	capelin	2019-2021	summer	2021	16	8	telost_lower_estuary_105	13.6	10.5	48.8712	-67.5732	229	105	osmeridae	capelan	capelin	Mallotus villosus	Mavi	capelan	muscle	47.1972	13.4015	-19.9627	12.1837	3.52179	45.6166	14.416	-19.0897	13.3077	3.1643	3	0.987845	12.366	12.1329	1	1	Folch		frozen	18	68	true	-19.0897	true
Mavi2021_87	-19.0996	12.6784	lower_estuary	capelin	2019-2021	summer	2021	16	8	telost_lower_estuary_105	14.6	9.4	48.8712	-67.5732	229	105	osmeridae	capelan	capelin	Mallotus villosus	Mavi	capelan	muscle	45.8465	13.3977	-19.8154	12.6784	3.42197	45.3048	14.3074	-19.0996	13.5647	3.16652	3	0.987845	12.5266	12.5714	1	1	Folch		frozen	18	68	true	-19.0996	true
Mavi2021_88	-19.6362	12.0583	lower_estuary	capelin	2019-2021	summer	2021	16	8	telost_lower_estuary_105	14	12	48.8712	-67.5732	229	105	osmeridae	capelan	capelin	Mallotus villosus	Mavi	capelan	muscle	46.8756	13.122	-20.2603	12.0583	3.5723	45.1666	14.0689	-19.6362	12.9599	3.21039	3	0.987845	12.1488	12.6751	1	1	Folch		frozen	18	68	true	-19.6362	true
Mavi2021_89	-18.8819	12.738	lower_estuary	capelin	2019-2021	summer	2021	16	8	telost_lower_estuary_105	13.6	9.9	48.8712	-67.5732	229	105	osmeridae	capelan	capelin	Mallotus villosus	Mavi	capelan	muscle	42.911	13.2648	-19.6923	12.738	3.23495	44.2868	14.0439	-18.8819	14.2517	3.20832	3	0.987845	12.9559	12.7057	1	1			frozen	18	68	true	-18.8819	true
Mavi2021_90	-19.3817	11.9877	lower_estuary	capelin	2019-2021	summer	2021	16	8	telost_lower_estuary_105	12.8	9.9	48.8712	-67.5732	229	105	osmeridae	capelan	capelin	Mallotus villosus	Mavi	capelan	muscle	43.233	13.7125	-22.2461	11.9877	3.15281	44.1482	14.1985	-19.3817	12.9826	3.14776	3	0.987845	12.1629	12.0466	1	1			frozen	18	68	true	-19.3817	true
Mavi2021_91	-18.9931	12.3183	lower_estuary	capelin	2019-2021	summer	2021	16	8	telost_lower_estuary_105	13.9	10.6	48.8712	-67.5732	229	105	osmeridae	capelan	capelin	Mallotus villosus	Mavi	capelan	muscle	41.93	13.2185	-19.4618	12.3183	3.17208	45.3872	14.3823	-18.9931	13.1996	3.18747	3	0.987845	12.2985	13.2482	1	1			frozen	18	68	true	-18.9931	true
Mavi2021_92	-18.8533	12.7881	lower_estuary	capelin	2019-2021	summer	2021	16	8	telost_lower_estuary_105	13.3	10.1	48.8712	-67.5732	229	105	osmeridae	capelan	capelin	Mallotus villosus	Mavi	capelan	muscle	44.3338	13.7857	-19.6037	12.7881	3.21591	44.2639	13.8908	-18.8533	13.4361	3.15376	3	0.987845	12.4463	12.2215	1	1			frozen	18	68	true	-18.8533	true
Mavi2021_93	-19.7651	12.2252	lower_estuary	capelin	2019-2021	summer	2021	16	8	telost_lower_estuary_105	13.6	10.4	48.8712	-67.5732	229	105	osmeridae	capelan	capelin	Mallotus villosus	Mavi	capelan	muscle	44.4799	13.7906	-20.1781	12.2252	3.22538	44.5703	14.1339	-19.7651	13.1399	3.19924	3	0.987845	12.2612	12.3995	1	1			frozen	18	68	true	-19.7651	true
Mavi2021_94	-18.8507	12.4176	lower_estuary	capelin	2019-2021	summer	2021	16	8	telost_lower_estuary_105	13.7	11.8	48.8712	-67.5732	229	105	osmeridae	capelan	capelin	Mallotus villosus	Mavi	capelan	muscle	42.9802	13.5821	-19.6756	12.4176	3.16447	43.8578	14.102	-18.8507	13.4129	3.20643	3	0.987845	12.4318	12.0139	1	1			frozen	18	68	true	-18.8507	true
Mavi2021_95	-19.504	12.0184	lower_estuary	capelin	2019-2021	summer	2021	16	8	telost_lower_estuary_105	13.8	10.5	48.8712	-67.5732	229	105	osmeridae	capelan	capelin	Mallotus villosus	Mavi	capelan	muscle	43.6035	13.8412	-20.784	12.0184	3.15027	43.6873	14.1618	-19.504	13.3102	3.1263	3	0.987845	12.3676	12.0863	1	1			frozen	18	68	true	-19.504	true
Mavi_10	-19.014	12.6018	nwGSL	capelin	1995-2003	spring	2003	31	5	Matane	13.9	9.42	48.9367	-67.3973	152		osmeridae	capelan	capelin	Mallotus villosus	Mavi	capelan	muscle						47.347	15.124	-18.527	13.685	3.13059	3	0.987845	12.6018	13.2353	1	1	Folch		frozen			predicted_mixture_model	-18.527	true	-0.015	-0.471
Mavi_12	-19.003	12.8155	nwGSL	capelin	1995-2003	spring	2003	31	5	Matane	13.4	9.03	48.9367	-67.3973	152		osmeridae	capelan	capelin	Mallotus villosus	Mavi	capelan	muscle						46.405	14.784	-18.516	14.027	3.13887	3	0.987845	12.8155	12.4644	1	1	Folch		frozen			predicted_mixture_model	-18.516	true	-0.015	-0.471
Mavi_23	-18.848	12.38	nwGSL	capelin	1995-2003	spring	2003	31	5	Matane	13.3	8.71	48.9367	-67.3973	152		osmeridae	capelan	capelin	Mallotus villosus	Mavi	capelan	muscle						46.529	14.823	-18.361	13.33	3.13897	3	0.987845	12.38	12.2097	1	1	Folch		frozen			predicted_mixture_model	-18.361	true	-0.015	-0.471
Mavi_52	-19.044	12.8786	nwGSL	capelin	1995-2003	spring	2003	31	5	Matane	13	9.16	48.9367	-67.3973	152		osmeridae	capelan	capelin	Mallotus villosus	Mavi	capelan	muscle						45.634	14.552	-18.557	14.128	3.13593	3	0.987845	12.8786	13.0857	1	1	Folch		frozen			predicted_mixture_model	-18.557	true	-0.015	-0.471
Mavi_53	-19.696	12.4184	nwGSL	capelin	1995-2003	spring	2003	31	5	Matane	13	8.27	48.9367	-67.3973	152		osmeridae	capelan	capelin	Mallotus villosus	Mavi	capelan	muscle						43.493	13.7505	-19.2095	13.3915	3.16304	3	0.987845	12.4184	11.8805	1	1	Folch		frozen			predicted_mixture_model	-19.2095	true	-0.015	-0.471
Mavi2003_01	-18.797	12.335	nwGSL	capelin	1995-2003	spring	2003	31	5	Matane	14.3	21.2	48.9367	-67.3973	152		osmeridae	capelan	capelin	Mallotus villosus	Mavi	capelan	muscle						44.291	13.842	-18.31	13.258	3.19975	3	0.987845	12.335	12.3984	1	1	Folch		frozen			predicted_mixture_model	-18.31	true	-0.015	-0.471
Mavi2003_02	-19.088	12.6105	nwGSL	capelin	1995-2003	spring	2003	31	5	Matane	14.6	26.6	48.9367	-67.3973	152		osmeridae	capelan	capelin	Mallotus villosus	Mavi	capelan	muscle						44.532	14.068	-18.601	13.699	3.16548	3	0.987845	12.6105	12.0972	1	1	Folch		frozen			predicted_mixture_model	-18.601	true	-0.015	-0.471
Mavi2003_04	-19.134	12.3022	nwGSL	capelin	1995-2003	spring	2003	31	5	Matane	15.8	33	48.9367	-67.3973	152		osmeridae	capelan	capelin	Mallotus villosus	Mavi	capelan	muscle						43.86	13.7135	-18.6475	13.2055	3.19832	3	0.987845	12.3022	12.1817	1	1	Folch		frozen			predicted_mixture_model	-18.6475	true	-0.015	-0.471
Mavi2003_07	-19.413	12.3513	nwGSL	capelin	1995-2003	spring	2003	31	5	Matane		12.8	48.9367	-67.3973	152		osmeridae	capelan	capelin	Mallotus villosus	Mavi	capelan	muscle						43.487	13.888	-18.926	13.284	3.13126	3	0.987845	12.3513	11.9179	1	1	Folch		frozen			predicted_mixture_model	-18.926	true	-0.015	-0.471
Mavi2003_08	-19.326	12.4344	nwGSL	capelin	1995-2003	spring	2003	31	5	Matane	15.4	27.3	48.9367	-67.3973	152		osmeridae	capelan	capelin	Mallotus villosus	Mavi	capelan	muscle						44.336	13.955	-18.839	13.417	3.17707	3	0.987845	12.4344	12.2348	1	1	Folch		frozen			predicted_mixture_model	-18.839	true	-0.015	-0.471
Mavi2003_10	-18.83	12.3837	nwGSL	capelin	1995-2003	spring	2003	31	5	Matane	15.2	25.5	48.9367	-67.3973	152		osmeridae	capelan	capelin	Mallotus villosus	Mavi	capelan	muscle						44.127	13.833	-18.343	13.336	3.18998	3	0.987845	12.3837	12.7767	1	1	Folch		frozen			predicted_mixture_model	-18.343	true	-0.015	-0.471
Mavi2003_11	-19.166	12.1782	nwGSL	capelin	1995-2003	spring	2003	31	5	Matane	15.2	31.3	48.9367	-67.3973	152		osmeridae	capelan	capelin	Mallotus villosus	Mavi	capelan	muscle						44.221	13.91	-18.679	13.007	3.17908	3	0.987845	12.1782	12.166	1	1	Folch		frozen			predicted_mixture_model	-18.679	true	-0.015	-0.471
Mavi2003_13	-18.851	12.2238	nwGSL	capelin	1995-2003	spring	2003	31	5	Matane	14.5	24.4	48.9367	-67.3973	152		osmeridae	capelan	capelin	Mallotus villosus	Mavi	capelan	muscle						44.238	13.957	-18.364	13.08	3.16959	3	0.987845	12.2238	12.336	1	1	Folch		frozen			predicted_mixture_model	-18.364	true	-0.015	-0.471
Mavi2003_18	-19.038	12.39	nwGSL	capelin	1995-2003	spring	2003	31	5	Matane	13.5	17.3	48.9367	-67.3973	152		osmeridae	capelan	capelin	Mallotus villosus	Mavi	capelan	muscle						44.235	13.947	-18.551	13.346	3.17165	3	0.987845	12.39	12.4447	1	1	Folch		frozen			predicted_mixture_model	-18.551	true	-0.015	-0.471
Mavi2003_19	-19.129	12.0332	nwGSL	capelin	1995-2003	spring	2003	31	5	Matane	12.2	12.7	48.9367	-67.3973	152		osmeridae	capelan	capelin	Mallotus villosus	Mavi	capelan	muscle						43.556	13.727	-18.642	12.775	3.17302	3	0.987845	12.0332	12.4121	1	1	Folch		frozen			predicted_mixture_model	-18.642	true	-0.015	-0.471
Mavi2003_20	-19.134	12.4518	nwGSL	capelin	1995-2003	spring	2003	31	5	Matane	13.5	16.7	48.9367	-67.3973	152		osmeridae	capelan	capelin	Mallotus villosus	Mavi	capelan	muscle						43.929	13.741	-18.647	13.445	3.19693	3	0.987845	12.4518	12.5641	1	1	Folch		frozen			predicted_mixture_model	-18.647	true	-0.015	-0.471
Mavi2003_21	-19.18	11.9158	nwGSL	capelin	1995-2003	spring	2003	31	5	Matane	13.8	17.3	48.9367	-67.3973	152		osmeridae	capelan	capelin	Mallotus villosus	Mavi	capelan	muscle						43.3925	13.7685	-18.6935	12.587	3.15158	3	0.987845	11.9158	11.4651	1	1	Folch		frozen			predicted_mixture_model	-18.6935	true	-0.015	-0.471
Mavi2003_22	-19.008	12.5224	nwGSL	capelin	1995-2003	spring	2003	31	5	Matane	15.3	29.3	48.9367	-67.3973	152		osmeridae	capelan	capelin	Mallotus villosus	Mavi	capelan	muscle						44.32	13.884	-18.521	13.558	3.19216	3	0.987845	12.5224	12.668	1	1	Folch		frozen			predicted_mixture_model	-18.521	true	-0.015	-0.471
Mavi2003_29	-18.595	12.5143	nwGSL	capelin	1995-2003	spring	2003	31	5	Matane	14.1	23.3	48.9367	-67.3973	152		osmeridae	capelan	capelin	Mallotus villosus	Mavi	capelan	muscle						44.011	13.87	-18.108	13.545	3.17311	3	0.987845	12.5143	12.4872	1	1	Folch		frozen			predicted_mixture_model	-18.108	true	-0.015	-0.471
Mavi2003_30	-19.042	12.34	nwGSL	capelin	1995-2003	spring	2003	31	5	Matane	13.7	15.8	48.9367	-67.3973	152		osmeridae	capelan	capelin	Mallotus villosus	Mavi	capelan	muscle						43.762	13.868	-18.555	13.266	3.15561	3	0.987845	12.34	13.4743	1	1	Folch		frozen			predicted_mixture_model	-18.555	true	-0.015	-0.471
Mavi2003_97	-19.524	12.6318	nwGSL	capelin	1995-2003	spring	2003	5	5	BSM SI	10.3	6.8	50.12	-66.28	126		osmeridae	capelan	capelin	Mallotus villosus	Mavi	capelan	muscle						43.332	13.503	-19.037	13.733	3.20906	3	0.987845	12.6318	12.6446	1	1	Folch		frozen			predicted_mixture_model	-19.037	true	-0.015	-0.471
Mavi2019_01	-19.926	12.25	nwGSL	capelin	2019-2021	summer	2019	27	8	Teleost 016 G_94		14	50.142	-65.823	240	94	osmeridae	capelan	capelin	Mallotus villosus	Mavi	capelan	muscle	46.067	13.564	-20.07	12.25	3.39627	45.515	14.419	-19.889	13.23	3.1566	3	0.987845	12.3175	12.873	1	1	Folch		frozen	Teleost 016	119	true	-19.889	true	-0.003	-0.034
Mavi2019_02	-19.574	12.483	nwGSL	capelin	2019-2021	summer	2019	27	8	Teleost 016 G_94		10	50.142	-65.823	240	94	osmeridae	capelan	capelin	Mallotus villosus	Mavi	capelan	muscle	45.664	13.48	-20.102	12.483	3.38754	47.057	14.843	-19.537	13.797	3.17032	3	0.987845	12.6718	12.2423	1	1	Folch		frozen	Teleost 016	119	true	-19.537	true	-0.003	-0.034
Mavi2019_03	-19.512	12.285	nwGSL	capelin	2019-2021	summer	2019	27	8	Teleost 016 G_94		7	50.142	-65.823	240	94	osmeridae	capelan	capelin	Mallotus villosus	Mavi	capelan	muscle	46.169	13.783	-20.159	12.285	3.34971	45.826	14.584	-19.475	13.48	3.14221	3	0.987845	12.4737	11.1368	1	1	Folch		frozen	Teleost 016	119	true	-19.475	true	-0.003	-0.034
Mavi2019_04	-19.286	12.287	nwGSL	capelin	2019-2021	summer	2019	27	8	Teleost 016 G_94			50.142	-65.823	240	94	osmeridae	capelan	capelin	Mallotus villosus	Mavi	capelan	muscle	46.25	13.68	-20.114	12.287	3.38085	45.072	14.319	-19.249	13.798	3.14771	3	0.987845	12.6724	13.0043	1	1	Folch		frozen	Teleost 016	119	true	-19.249	true	-0.003	-0.034
Mavi2019_05	-19.119	12.172	nwGSL	capelin	2019-2021	summer	2019	27	8	Teleost 016 G_94		14	50.142	-65.823	240	94	osmeridae	capelan	capelin	Mallotus villosus	Mavi	capelan	muscle	46.44	13.48	-20.038	12.172	3.4451	47.575	15.076	-19.082	13.121	3.15568	3	0.987845	12.2494	12.461	1	1	Folch		frozen	Teleost 016	119	true	-19.082	true	-0.003	-0.034
Mavi2019_06	-19.559	11.593	nwGSL	capelin	2019-2021	summer	2019	27	8	Teleost 016 G_94		7	50.142	-65.823	240	94	osmeridae	capelan	capelin	Mallotus villosus	Mavi	capelan	muscle	46.118	13.4	-20.603	11.593	3.44164	44.756	14.17	-19.522	12.836	3.1585	3	0.987845	12.0713	12.1306	1	1	Folch		frozen	Teleost 016	119	true	-19.522	true	-0.003	-0.034
Mavi2019_07	-20.138	12.379	nwGSL	capelin	2019-2021	summer	2019	27	8	Teleost 016 G_94		16	50.142	-65.823	240	94	osmeridae	capelan	capelin	Mallotus villosus	Mavi	capelan	muscle	48.129	12.844	-20.512	12.379	3.7472	41.519	12.953	-20.101	13.255	3.20536	3	0.987845	12.3331	12.4134	1	1	Folch		frozen	Teleost 016	119	true	-20.101	true	-0.003	-0.034
Mavi2019_08	-19.207	11.815	nwGSL	capelin	2019-2021	summer	2019	27	8	Teleost 016 G_94			50.142	-65.823	240	94	osmeridae	capelan	capelin	Mallotus villosus	Mavi	capelan	muscle	46.549	13.644	-20.212	11.815	3.41168	41.364	13.129	-19.17	12.536	3.15058	3	0.987845	11.8839	11.7281	1	1	Folch		frozen	Teleost 016	119	true	-19.17	true	-0.003	-0.034
Mavi2019_09	-19.59	12.34	nwGSL	capelin	2019-2021	summer	2019	27	8	Teleost 016 G_94		10	50.142	-65.823	240	94	osmeridae	capelan	capelin	Mallotus villosus	Mavi	capelan	muscle	46.371	13.275	-20.087	12.34	3.49311	45.412	14.134	-19.553	13.55	3.21296	3	0.987845	12.5175	12.0292	1	1	Folch		frozen	Teleost 016	119	true	-19.553	true	-0.003	-0.034
Mavi2019_10	-19.179	11.667	nwGSL	capelin	2019-2021	summer	2019	27	8	Teleost 016 G_94			50.142	-65.823	240	94	osmeridae	capelan	capelin	Mallotus villosus	Mavi	capelan	muscle	46.365	13.683	-19.941	11.667	3.38852	45.4415	14.3285	-19.1415	12.731	3.17144	3	0.987845	12.0057	11.6983	1	1	Folch		frozen	Teleost 016	119	true	-19.1415	true	-0.003	-0.034
Mavi2019_1139	-19.667	12.51	nwGSL	capelin	2019-2021	summer	2019	29	8	Teleost 016 EM_106	15.4	18.5	49.046	-67.375	242	106	osmeridae	capelan	capelin	Mallotus villosus	Mavi	capelan	muscle	48.14	12.82	-20.68	12.51	3.75507	44.5	14.17	-19.63	13.37	3.14044	3	0.987845	12.405	12.0892	1	1	Folch		frozen	Teleost 016	312	true	-19.63	true	-0.003	-0.034
Mavi2019_1140	-19.377	12.42	nwGSL	capelin	2019-2021	summer	2019	29	8	Teleost 016 EM_106	15.2	19	49.046	-67.375	242	106	osmeridae	capelan	capelin	Mallotus villosus	Mavi	capelan	muscle	47.97	12.88	-20.17	12.42	3.72438	45.52	14.58	-19.34	13.4	3.12209	3	0.987845	12.4237	12.663	1	1	Folch		frozen	Teleost 016	312	true	-19.34	true	-0.003	-0.034
Mavi2019_1141	-19.767	12.52	nwGSL	capelin	2019-2021	summer	2019	29	8	Teleost 016 EM_106	14.4	13.5	49.046	-67.375	242	106	osmeridae	capelan	capelin	Mallotus villosus	Mavi	capelan	muscle	46.57	12.96	-20.48	12.52	3.59336	44.18	13.83	-19.73	13.43	3.1945	3	0.987845	12.4425	12.2085	1	1	Folch		frozen	Teleost 016	312	true	-19.73	true	-0.003	-0.034
Mavi2019_1142	-19.857	12.7	nwGSL	capelin	2019-2021	summer	2019	29	8	Teleost 016 EM_106	15.3	15	49.046	-67.375	242	106	osmeridae	capelan	capelin	Mallotus villosus	Mavi	capelan	muscle	46.9	12.96	-20.46	12.7	3.61883	44.37	14.02	-19.82	13.82	3.16476	3	0.987845	12.6861	13.0433	1	1	Folch		frozen	Teleost 016	312	true	-19.82	true	-0.003	-0.034
Mavi2019_1143	-19.457	12.46	nwGSL	capelin	2019-2021	summer	2019	29	8	Teleost 016 EM_106	15.5	15	49.046	-67.375	242	106	osmeridae	capelan	capelin	Mallotus villosus	Mavi	capelan	muscle	47.19	13.02	-20.23	12.46	3.62442	43.66	14.05	-19.42	13.25	3.10747	3	0.987845	12.33	12.7593	1	1	Folch		frozen	Teleost 016	312	true	-19.42	true	-0.003	-0.034
Mavi2019_1144	-19.502	12.385	nwGSL	capelin	2019-2021	summer	2019	29	8	Teleost 016 EM_106	14.8	14.5	49.046	-67.375	242	106	osmeridae	capelan	capelin	Mallotus villosus	Mavi	capelan	muscle	52.335	10.455	-21.755	12.385	5.00582	44.92	14.295	-19.465	13.3	3.14254	3	0.987845	12.3612	12.7672	1	1	Folch		frozen	Teleost 016	312	true	-19.465	true	-0.003	-0.034
Mavi2019_1145	-19.727	12.71	nwGSL	capelin	2019-2021	summer	2019	29	8	Teleost 016 EM_106	14.2	13	49.046	-67.375	242	106	osmeridae	capelan	capelin	Mallotus villosus	Mavi	capelan	muscle	48.74	12.15	-21.14	12.71	4.01152	44.13	13.97	-19.69	13.17	3.15891	3	0.987845	12.28	12.277	1	1	Folch		frozen	Teleost 016	312	true	-19.69	true	-0.003	-0.034
Mavi2019_1146	-19.357	12.49	nwGSL	capelin	2019-2021	summer	2019	29	8	Teleost 016 EM_106	13.9	13	49.046	-67.375	242	106	osmeridae	capelan	capelin	Mallotus villosus	Mavi	capelan	muscle	52.68	10.46	-21.21	12.49	5.03633	43.84	14.02	-19.32	13.58	3.12696	3	0.987845	12.5362	12.4578	1	1	Folch		frozen	Teleost 016	312	true	-19.32	true	-0.003	-0.034
Mavi2020_01	-18.638	13.161	nwGSL	capelin	2019-2021	summer	2020	15	8	Teleost 017 G_19	14.5	18.5	49.703	-65.773	228	19	osmeridae	capelan	capelin	Mallotus villosus	Mavi	capelan	muscle	47.261	11.883	-20.222	13.161	3.97719	45.776	14.378	-18.638	14.473	3.18375	3	0.987845	13.0941	13.1162	1	1	Folch		frozen	Teleost 017	327	true	-18.638	true	0	0
Mavi2020_02	-19.104	12.566	nwGSL	capelin	2019-2021	summer	2020	15	8	Teleost 017 G_19	14	13.5	49.703	-65.773	228	19	osmeridae	capelan	capelin	Mallotus villosus	Mavi	capelan	muscle	47.037	12.812	-19.9	12.566	3.67132	44.226	14.2	-19.104	13.169	3.11451	3	0.987845	12.2794	11.4541	1	1	Folch		frozen	Teleost 017	327	true	-19.104	true	0	0
Mavi2020_03	-19.203	12.458	nwGSL	capelin	2019-2021	summer	2020	15	8	Teleost 017 G_19	14.8	17	49.703	-65.773	228	19	osmeridae	capelan	capelin	Mallotus villosus	Mavi	capelan	muscle	47.576	12.978	-20.324	12.458	3.6659	43.512	14.187	-19.203	13.181	3.06703	3	0.987845	12.2869	12.1193	1	1	Folch		frozen	Teleost 017	327	true	-19.203	true	0	0
Mavi2020_04	-18.827	12.251	nwGSL	capelin	2019-2021	summer	2020	15	8	Teleost 017 G_19	14.3	14.5	49.703	-65.773	228	19	osmeridae	capelan	capelin	Mallotus villosus	Mavi	capelan	muscle	47.83	12.954	-19.869	12.251	3.6923	43.908	14.261	-18.827	12.646	3.07889	3	0.987845	11.9526	11.5174	1	1	Folch		frozen	Teleost 017	327	true	-18.827	true	0	0
Mavi2020_05	-19.666	11.567	nwGSL	capelin	2019-2021	summer	2020	15	8	Teleost 017 G_19	14	13	49.703	-65.773	228	19	osmeridae	capelan	capelin	Mallotus villosus	Mavi	capelan	muscle	46.312	13.408	-20.105	11.567	3.45406	44.339	14.386	-19.666	12.505	3.08209	3	0.987845	11.8645	11.5257	1	1	Folch		frozen	Teleost 017	327	true	-19.666	true	0	0
Mavi2020_06	-18.965	11.473	nwGSL	capelin	2019-2021	summer	2020	15	8	Teleost 017 G_19	11.8	7	49.703	-65.773	228	19	osmeridae	capelan	capelin	Mallotus villosus	Mavi	capelan	muscle	47.174	13.144	-20.004	11.473	3.58901	44.339	14.405	-18.965	12.208	3.07803	3	0.987845	11.679	11.545	1	1	Folch		frozen	Teleost 017	327	true	-18.965	true	0	0
Mavi2020_07	-18.886	12.08	nwGSL	capelin	2019-2021	summer	2020	15	8	Teleost 017 G_19	11.9	6.5	49.703	-65.773	228	19	osmeridae	capelan	capelin	Mallotus villosus	Mavi	capelan	muscle	45.96	13.322	-19.67	12.08	3.44993	43.933	14.236	-18.886	12.986	3.08605	3	0.987845	12.1651	12.1292	1	1	Folch		frozen	Teleost 017	327	true	-18.886	true	0	0
Mavi2020_08	-19.21	12.197	nwGSL	capelin	2019-2021	summer	2020	15	8	Teleost 017 G_19	12.4	7.5	49.703	-65.773	228	19	osmeridae	capelan	capelin	Mallotus villosus	Mavi	capelan	muscle	45.269	13.684	-19.978	12.197	3.30817	44.43	14.359	-19.21	13.188	3.09423	3	0.987845	12.2913	12.6435	1	1	Folch		frozen	Teleost 017	327	true	-19.21	true	0	0
Mavi2020_09	-18.646	12.302	nwGSL	capelin	2019-2021	summer	2020	15	8	Teleost 017 G_19	14	14.5	49.703	-65.773	228	19	osmeridae	capelan	capelin	Mallotus villosus	Mavi	capelan	muscle	47.117	12.963	-19.675	12.302	3.63473	44.403	14.175	-18.646	13.329	3.13249	3	0.987845	12.3794	12.0468	1	1	Folch		frozen	Teleost 017	327	true	-18.646	true	0	0
Mavi2020_10	-19.528	12.0115	nwGSL	capelin	2019-2021	summer	2020	15	8	Teleost 017 G_18	13.3	9.5	49.467	-65.274	228	18	osmeridae	capelan	capelin	Mallotus villosus	Mavi	capelan	muscle	47.12	13.0595	-20.002	12.0115	3.60814	43.7675	14.032	-19.5275	12.7195	3.11917	3	0.987845	11.9986	12.2956	1	1	Folch		frozen	Teleost 017	362	true	-19.5275	true	0	0
Mavi2021_21	-19.8679	12.3624	nwGSL	capelin	2019-2021	summer	2021	16	8	telost_gulfNW_98	14.7	14	49.5038	-66.3232	229	98	osmeridae	capelan	capelin	Mallotus villosus	Mavi	capelan	muscle	48.6679	13.1732	-20.6677	12.3624	3.69445	45.2792	14.2898	-19.8679	13.4337	3.16864	3	0.987845	12.4448	12.4022	1	1	Folch		frozen	18	331	true	-19.8679	true
Mavi2021_22	-20.014	12.065	nwGSL	capelin	2019-2021	summer	2021	16	8	telost_gulfNW_98	14.4	12.5	49.5038	-66.3232	229	98	osmeridae	capelan	capelin	Mallotus villosus	Mavi	capelan	muscle	47.8881	13.2865	-20.9383	12.065	3.60428	45.0325	14.3753	-20.014	12.9293	3.13262	3	0.987845	12.1296	12.2439	1	1	Folch		frozen	18	331	true	-20.014	true
Mavi2021_23	-20.02	12.1926	nwGSL	capelin	2019-2021	summer	2021	16	8	telost_gulfNW_98	13.9	10.5	49.5038	-66.3232	229	98	osmeridae	capelan	capelin	Mallotus villosus	Mavi	capelan	muscle	47.6534	13.194	-20.8412	12.1926	3.61175	45.407	14.4648	-20.02	13.366	3.13915	3	0.987845	12.4025	12.2383	1	1	Folch		frozen	18	331	true	-20.02	true
Mavi2021_24	-20.1079	11.9465	nwGSL	capelin	2019-2021	summer	2021	16	8	telost_gulfNW_98	15.7	15	49.5038	-66.3232	229	98	osmeridae	capelan	capelin	Mallotus villosus	Mavi	capelan	muscle	50.6025	12.2996	-21.4895	11.9465	4.11416	44.3665	14.0735	-20.1079	12.8707	3.15248	3	0.987845	12.093	12.0952	1	1	Folch		frozen	18	331	true	-20.1079	true
Mavi2021_25	-20.3074	11.5616	nwGSL	capelin	2019-2021	summer	2021	16	8	telost_gulfNW_98	10.5	5	49.5038	-66.3232	229	98	osmeridae	capelan	capelin	Mallotus villosus	Mavi	capelan	muscle	46.8557	12.8916	-21.2793	11.5616	3.63459	45.4795	14.3709	-20.3074	12.8363	3.16469	3	0.987845	12.0715	12.1067	1	1	Folch		frozen	18	331	true	-20.3074	true
Mavi2021_26	-19.9805	11.6139	nwGSL	capelin	2019-2021	summer	2021	16	8	telost_gulfNW_98	12.4	7.5	49.5038	-66.3232	229	98	osmeridae	capelan	capelin	Mallotus villosus	Mavi	capelan	muscle	46.4021	12.9978	-20.8947	11.6139	3.56999	45.1577	14.3523	-19.9805	12.6574	3.14637	3	0.987845	11.9597	12.1074	1	1	Folch		frozen	18	331	true	-19.9805	true
Mavi2021_27	-19.8333	11.8761	nwGSL	capelin	2019-2021	summer	2021	16	8	telost_gulfNW_99	11	6	49.334	-66.1433	229	99	osmeridae	capelan	capelin	Mallotus villosus	Mavi	capelan	muscle	46.8676	12.7598	-20.6182	11.8761	3.67307	44.9303	14.2665	-19.8333	12.6917	3.14936	3	0.987845	11.9812	11.6378	1	1	Folch		frozen	18	294	true	-19.8333	true
Mavi2021_28	-19.3463	12.4971	nwGSL	capelin	2019-2021	summer	2021	16	8	telost_gulfNW_99	14.2	9.5	49.334	-66.1433	229	99	osmeridae	capelan	capelin	Mallotus villosus	Mavi	capelan	muscle	46.8124	12.5495	-20.5835	12.4971	3.73021	45.702	14.3933	-19.3463	13.548	3.17524	3	0.987845	12.5162	12.6544	1	1	Folch		frozen	18	294	true	-19.3463	true
Mavi2021_29	-20.7104	12.0027	nwGSL	capelin	2019-2021	summer	2021	16	8	telost_gulfNW_99	10.2	4	49.334	-66.1433	229	99	osmeridae	capelan	capelin	Mallotus villosus	Mavi	capelan	muscle	45.3317	13.5817	-21.1713	12.0027	3.33771	44.7522	13.994	-20.7104	13.2528	3.19795	3	0.987845	12.3317	12.8211	1	1	Folch		frozen	18	294	true	-20.7104	true
Mavi2021_30	-19.4846	12.0645	nwGSL	capelin	2019-2021	summer	2021	16	8	telost_gulfNW_99	16.3	13.5	49.334	-66.1433	229	99	osmeridae	capelan	capelin	Mallotus villosus	Mavi	capelan	muscle	46.3523	13.9203	-20.2484	12.0645	3.32982	44.0525	14.0186	-19.4846	12.9232	3.14259	3	0.987845	12.1258	11.9446	1	1	Folch		frozen	18	294	true	-19.4846	true
Mavi2001_01	-18.374	13.9089	upper_estuary	capelin	1995-2003	spring	2001	20	5	St Irenee	14	15.9	47.569	-70.204	141		osmeridae	capelan	capelin	Mallotus villosus	Mavi	capelan	muscle						44.454	14.001	-17.846	15.777	3.17506	3	0.987845	13.9089	14.0405	1	1	Folch		frozen	12		predicted_mixture_model	-17.846	true	-0.014	-0.514
Mavi2001_02	-16.045	13.669	upper_estuary	capelin	1995-2003	spring	2001	20	5	St Irenee	12	11.1	47.569	-70.204	141		osmeridae	capelan	capelin	Mallotus villosus	Mavi	capelan	muscle						44.411	14.045	-15.517	15.393	3.16205	3	0.987845	13.669	13.2851	1	1	Folch		frozen	12		predicted_mixture_model	-15.517	true	-0.014	-0.514
Mavi2001_03	-15.546	13.8333	upper_estuary	capelin	1995-2003	spring	2001	20	5	St Irenee	12.5	13	47.569	-70.204	141		osmeridae	capelan	capelin	Mallotus villosus	Mavi	capelan	muscle						43.293	13.82	-15.018	15.656	3.13263	3	0.987845	13.8333	13.3146	1	1	Folch		frozen	12		predicted_mixture_model	-15.018	true	-0.014	-0.514
Mavi2001_04	-17.436	13.4528	upper_estuary	capelin	1995-2003	spring	2001	20	5	St Irenee	13.3	13.3	47.569	-70.204	141		osmeridae	capelan	capelin	Mallotus villosus	Mavi	capelan	muscle						43.888	13.808	-16.908	15.047	3.17845	3	0.987845	13.4528	13.8641	1	1	Folch		frozen	12		predicted_mixture_model	-16.908	true	-0.014	-0.514
Mavi2001_05	-15.448	13.8489	upper_estuary	capelin	1995-2003	spring	2001	20	5	St Irenee	13.5	14.8	47.569	-70.204	141		osmeridae	capelan	capelin	Mallotus villosus	Mavi	capelan	muscle						45.026	14.537	-14.92	15.681	3.09734	3	0.987845	13.8489	13.7235	1	1	Folch		frozen	12		predicted_mixture_model	-14.92	true	-0.014	-0.514
Mavi2001_06	-17.791	14.6012	upper_estuary	capelin	1995-2003	spring	2001	20	5	St Irenee	12.5	11.4	47.569	-70.204	141		osmeridae	capelan	capelin	Mallotus villosus	Mavi	capelan	muscle						44.926	14.362	-17.263	16.885	3.12812	3	0.987845	14.6012	14.7166	1	1	Folch		frozen	12		predicted_mixture_model	-17.263	true	-0.014	-0.514
Mavi2001_07	-18.343	14.1838	upper_estuary	capelin	1995-2003	spring	2001	20	5	St Irenee	12.3	11.5	47.569	-70.204	141		osmeridae	capelan	capelin	Mallotus villosus	Mavi	capelan	muscle						44.061	14.12	-17.815	16.217	3.12047	3	0.987845	14.1838	14.3188	1	1	Folch		frozen	12		predicted_mixture_model	-17.815	true	-0.014	-0.514
Mavi2001_08	-15.308	13.9689	upper_estuary	capelin	1995-2003	spring	2001	20	5	St Irenee	11.7	9.5	47.569	-70.204	141		osmeridae	capelan	capelin	Mallotus villosus	Mavi	capelan	muscle						44.78	14.47	-14.78	15.873	3.09468	3	0.987845	13.9689	14.2799	1	1	Folch		frozen	12		predicted_mixture_model	-14.78	true	-0.014	-0.514
Mavi2001_09	-17.836	13.8352	upper_estuary	capelin	1995-2003	spring	2001	20	5	St Irenee	12.4	10.8	47.569	-70.204	141		osmeridae	capelan	capelin	Mallotus villosus	Mavi	capelan	muscle						44.789	14.422	-17.308	15.659	3.1056	3	0.987845	13.8352	14.1491	1	1	Folch		frozen	12		predicted_mixture_model	-17.308	true	-0.014	-0.514
Mavi2001_12	-16.201	13.8839	upper_estuary	capelin	1995-2003	spring	2001	20	5	St Irenee	13.4	13.6	47.569	-70.204	141		osmeridae	capelan	capelin	Mallotus villosus	Mavi	capelan	muscle						44.738	14.5	-15.673	15.737	3.08538	3	0.987845	13.8839	14.0967	1	1	Folch		frozen	12		predicted_mixture_model	-15.673	true	-0.014	-0.514
Mavi2003_47	-19.157	12.3694	upper_estuary	capelin	1995-2003	spring	2003	31	5	St. Irenee	13.9	19	47.569	-70.204	151		osmeridae	capelan	capelin	Mallotus villosus	Mavi	capelan	muscle						44.856	14.174	-18.671	13.313	3.16467	3	0.987845	12.3694	12.3664	1	1	Folch		frozen			predicted_mixture_model	-18.671	true	-0.015	-0.471
Mavi2003_48	-18.881	12.3063	upper_estuary	capelin	1995-2003	spring	2003	31	5	St. Irenee	13.1	19.6	47.569	-70.204	151		osmeridae	capelan	capelin	Mallotus villosus	Mavi	capelan	muscle						44.947	14.21	-18.395	13.212	3.16305	3	0.987845	12.3063	11.678	1	1	Folch		frozen			predicted_mixture_model	-18.395	true	-0.015	-0.471
Mavi2003_49	-18.24	12.3894	upper_estuary	capelin	1995-2003	spring	2003	31	5	St. Irenee	14.7	19.6	47.569	-70.204	151		osmeridae	capelan	capelin	Mallotus villosus	Mavi	capelan	muscle						44.987	14.285	-17.754	13.345	3.14925	3	0.987845	12.3894	12.0894	1	1	Folch		frozen			predicted_mixture_model	-17.754	true	-0.015	-0.471
Mavi2003_50	-18.59	12.4431	upper_estuary	capelin	1995-2003	spring	2003	31	5	St. Irenee	14.9	21.5	47.569	-70.204	151		osmeridae	capelan	capelin	Mallotus villosus	Mavi	capelan	muscle						44.677	14.1795	-18.104	13.431	3.15082	3	0.987845	12.4431	11.4505	1	1	Folch		frozen			predicted_mixture_model	-18.104	true	-0.015	-0.471
Mavi2003_54	-18.782	12.2644	upper_estuary	capelin	1995-2003	spring	2003	31	5	St. Irenee		20.5	47.569	-70.204	151		osmeridae	capelan	capelin	Mallotus villosus	Mavi	capelan	muscle						45.037	14.405	-18.296	13.145	3.12648	3	0.987845	12.2644	11.6736	1	1	Folch		frozen			predicted_mixture_model	-18.296	true	-0.015	-0.471
Mavi2003_56	-18.667	12.7667	upper_estuary	capelin	1995-2003	spring	2003	31	5	St. Irenee	14.6	23.8	47.569	-70.204	151		osmeridae	capelan	capelin	Mallotus villosus	Mavi	capelan	muscle						44.353	14.179	-18.181	13.949	3.12808	3	0.987845	12.7667	12.666	1	1	Folch		frozen			predicted_mixture_model	-18.181	true	-0.015	-0.471
Mavi2003_57	-18.918	12.2338	upper_estuary	capelin	1995-2003	spring	2003	31	5	St. Irenee	14.2	19.3	47.569	-70.204	151		osmeridae	capelan	capelin	Mallotus villosus	Mavi	capelan	muscle						45.165	14.426	-18.432	13.096	3.13081	3	0.987845	12.2338	11.9792	1	1	Folch		frozen			predicted_mixture_model	-18.432	true	-0.015	-0.471
Mavi2003_58	-18.418	12.465	upper_estuary	capelin	1995-2003	spring	2003	31	5	St. Irenee	15.5	22.1	47.569	-70.204	151		osmeridae	capelan	capelin	Mallotus villosus	Mavi	capelan	muscle						45.122	14.404	-17.932	13.466	3.1326	3	0.987845	12.465	12.7987	1	1	Folch		frozen			predicted_mixture_model	-17.932	true	-0.015	-0.471
Mavi2003_59	-18.569	12.3731	upper_estuary	capelin	1995-2003	spring	2003	31	5	St. Irenee	14.9	22.7	47.569	-70.204	151		osmeridae	capelan	capelin	Mallotus villosus	Mavi	capelan	muscle						44.96	14.462	-18.083	13.319	3.10884	3	0.987845	12.3731	12.5302	1	1	Folch		frozen			predicted_mixture_model	-18.083	true	-0.015	-0.471
Mavi2003_60	-19.091	12.1769	upper_estuary	capelin	1995-2003	spring	2003	31	5	St. Irenee	13.7	18	47.569	-70.204	151		osmeridae	capelan	capelin	Mallotus villosus	Mavi	capelan	muscle						45.388	14.281	-18.605	13.005	3.17821	3	0.987845	12.1769	12.1241	1	1	Folch		frozen			predicted_mixture_model	-18.605	true	-0.015	-0.471
Mavi2020_1330	-19.525	12.313	upper_estuary	capelin	2019-2021	spring	2020	3	6	St. Irenee	12.7	12.5	47.5133	-70.2089	155		osmeridae	capelan	capelin	Mallotus villosus	Mavi	capelan	muscle	46.373	13.746	-20.351	12.313	3.37356	43.182	13.952	-19.525	12.683	3.09504	3	0.987845	11.9757	11.6928	1	1	Folch		frozen		0	true	-19.525	true	0	0
Mavi2020_1331	-19.15	11.803	upper_estuary	capelin	2019-2021	spring	2020	3	6	St. Irenee	15.2	21.5	47.5133	-70.2089	155		osmeridae	capelan	capelin	Mallotus villosus	Mavi	capelan	muscle	46.121	13.374	-20.008	11.803	3.44856	43.551	13.796	-19.15	12.738	3.15678	3	0.987845	12.0101	12.3264	1	1	Folch		frozen		0	true	-19.15	true	0	0
Mavi2020_1332	-19.565	12.263	upper_estuary	capelin	2019-2021	spring	2020	3	6	St. Irenee	14.7	17	47.5133	-70.2089	155		osmeridae	capelan	capelin	Mallotus villosus	Mavi	capelan	muscle	45.067	13.893	-19.803	12.263	3.24386	41.971	13.253	-19.565	13.119	3.16691	3	0.987845	12.2482	12.5455	1	1	Folch		frozen		0	true	-19.565	true	0	0
Mavi2020_1333	-19.422	11.104	upper_estuary	capelin	2019-2021	spring	2020	3	6	St. Irenee	14.8	20	47.5133	-70.2089	155		osmeridae	capelan	capelin	Mallotus villosus	Mavi	capelan	muscle	46.357	13.249	-20.15	11.104	3.49891	43.234	13.956	-19.422	12.587	3.09788	3	0.987845	11.9158	12.7905	1	1	Folch		frozen		0	true	-19.422	true	0	0
Mavi2020_1334	-19.465	11.6975	upper_estuary	capelin	2019-2021	spring	2020	3	6	St. Irenee	14.8	17.5	47.5133	-70.2089	155		osmeridae	capelan	capelin	Mallotus villosus	Mavi	capelan	muscle	45.972	13.347	-19.9965	11.6975	3.44432	44.4325	14.133	-19.465	12.455	3.14389	3	0.987845	11.8333	11.836	1	1	Folch		frozen		0	true	-19.465	true	0	0
Mavi2020_1335	-19.075	12.016	upper_estuary	capelin	2019-2021	spring	2020	3	6	St. Irenee	14.7	18.5	47.5133	-70.2089	155		osmeridae	capelan	capelin	Mallotus villosus	Mavi	capelan	muscle	46.278	13.408	-20.053	12.016	3.45152	42.809	13.571	-19.075	12.922	3.15445	3	0.987845	12.1251	11.7697	1	1	Folch		frozen		0	true	-19.075	true	0	0
Mavi2020_1336	-19.032	12.09	upper_estuary	capelin	2019-2021	spring	2020	3	6	St. Irenee	13.5	14.5	47.5133	-70.2089	155		osmeridae	capelan	capelin	Mallotus villosus	Mavi	capelan	muscle	46.337	13.416	-19.984	12.09	3.45386	44.589	14.411	-19.032	13.744	3.09409	3	0.987845	12.6387	12.5554	1	1	Folch		frozen		0	true	-19.032	true	0	0
Mavi2020_1337	-19.408	11.495	upper_estuary	capelin	2019-2021	spring	2020	3	6	St. Irenee	13.4	14	47.5133	-70.2089	155		osmeridae	capelan	capelin	Mallotus villosus	Mavi	capelan	muscle	46.922	13.072	-20.296	11.495	3.5895	43.056	13.835	-19.408	12.337	3.11211	3	0.987845	11.7596	11.9704	1	1	Folch		frozen		0	true	-19.408	true	0	0
Mavi2020_1338	-19.426	11.968	upper_estuary	capelin	2019-2021	spring	2020	1	6	St. Irenee	14.4	17	47.5133	-70.2089	153		osmeridae	capelan	capelin	Mallotus villosus	Mavi	capelan	muscle	47.298	12.716	-20.396	11.968	3.71957	43.915	14.21	-19.426	12.896	3.09043	3	0.987845	12.1088	11.5987	1	1	Folch		frozen		0	true	-19.426	true	0	0
Mavi2020_1339	-19.44	12.144	upper_estuary	capelin	2019-2021	spring	2020	1	6	St. Irenee		16.5	47.5133	-70.2089	153		osmeridae	capelan	capelin	Mallotus villosus	Mavi	capelan	muscle	47.488	12.946	-20.356	12.144	3.66816	44.63	14.356	-19.44	13.357	3.1088	3	0.987845	12.3969	12.7305	1	1	Folch		frozen		0	true	-19.44	true	0	0
Mavi2020_1340	-19.417	12.987	upper_estuary	capelin	2019-2021	spring	2020	1	6	St. Irenee	15.3	20.5	47.5133	-70.2089	153		osmeridae	capelan	capelin	Mallotus villosus	Mavi	capelan	muscle	44.661	13.927	-20.266	12.987	3.20679	44.105	14.232	-19.417	13.706	3.099	3	0.987845	12.6149	12.9296	1	1	Folch		frozen		0	true	-19.417	true	0	0
Mavi2020_1341	-19.529	12.195	upper_estuary	capelin	2019-2021	spring	2020	1	6	St. Irenee	14.3	19	47.5133	-70.2089	153		osmeridae	capelan	capelin	Mallotus villosus	Mavi	capelan	muscle	45.729	13.651	-20.015	12.195	3.34986	43.681	14.116	-19.529	13.504	3.09443	3	0.987845	12.4887	12.0925	1	1	Folch		frozen		0	true	-19.529	true	0	0
Mavi2020_1342	-19.096	11.363	upper_estuary	capelin	2019-2021	spring	2020	5	6	St. Irenee		16.5	47.5133	-70.2089	157		osmeridae	capelan	capelin	Mallotus villosus	Mavi	capelan	muscle	46.149	13.058	-20.153	11.363	3.53416	44.108	14.111	-19.096	12.958	3.12579	3	0.987845	12.1476	12.4159	1	1	Folch		frozen		0	true	-19.096	true	0	0
Mavi2020_1343	-19.258	12.787	upper_estuary	capelin	2019-2021	spring	2020	5	6	St. Irenee	13.7	16	47.5133	-70.2089	157		osmeridae	capelan	capelin	Mallotus villosus	Mavi	capelan	muscle	45.676	14.023	-19.781	12.787	3.25722	44.321	14.305	-19.258	13.723	3.09829	3	0.987845	12.6255	13.0162	1	1	Folch		frozen		0	true	-19.258	true	0	0
Mavi2020_1344	-19.091	11.847	upper_estuary	capelin	2019-2021	spring	2020	5	6	St. Irenee	13.3	15.5	47.5133	-70.2089	157		osmeridae	capelan	capelin	Mallotus villosus	Mavi	capelan	muscle	45.642	13.863	-20.074	11.847	3.29236	43.62	14.0775	-19.091	12.942	3.09874	3	0.987845	12.1376	12.0497	1	1	Folch		frozen		0	true	-19.091	true	0	0
cafi_2021_03	-20.8802	9.65024	nwGSL	copepods	2019-2021	summer	2021	20	7	Shediac			48.7497	-63.7085	202	leg1	calanoidae	copepode calanoide calanus finmarchicus	calanus finmarchicus	Calanus finmarchicus	Cafi	calanus finmarchicus	whole	47.7178	8.0131	-22.9241	9.65024	5.95498	42.7611	12.4942	-20.8802	10.2522	3.13082							Folch		frozen	GOSL2021		Missing Group - value not predicted	-20.8802	true
cafi_2021_04	-20.8263	9.74678	nwGSL	copepods	2019-2021	summer	2021	20	7	Shediac			48.7497	-63.7085	202	leg1	calanoidae	copepode calanoide calanus finmarchicus	calanus finmarchicus	Calanus finmarchicus	Cafi	calanus finmarchicus	whole	40.681	5.0163	-23.5168	9.74678	8.10977	38.6956	10.9666	-20.8263	9.5981	3.25675							Folch		frozen	GOSL2021		Missing Group - value not predicted	-20.8263	true
cafi_2021_05	-20.7397	9.49498	nwGSL	copepods	2019-2021	summer	2021	20	7	Shediac			48.7497	-63.7085	202	leg1	calanoidae	copepode calanoide calanus finmarchicus	calanus finmarchicus	Calanus finmarchicus	Cafi	calanus finmarchicus	whole	49.0656	7.12732	-23.5776	9.49498	6.88416	42.3756	12.6556	-20.7397	9.70084	3.13651							Folch		frozen	GOSL2021		Missing Group - value not predicted	-20.7397	true
cafi_2021_06	-20.6017	10.4325	nwGSL	copepods	2019-2021	summer	2021	20	7	Shediac			48.7497	-63.7085	202	leg1	calanoidae	copepode calanoide calanus finmarchicus	calanus finmarchicus	Calanus finmarchicus	Cafi	calanus finmarchicus	whole	51.1155	7.44222	-23.1563	10.4325	6.86832	43.0374	12.5972	-20.6017	9.63115	3.14289							Folch		frozen	GOSL2021		Missing Group - value not predicted	-20.6017	true
cafi_2021_07	-21.4305	9.91995	nwGSL	copepods	2019-2021	summer	2021	20	7	Shediac			48.7497	-63.7085	202	leg1	calanoidae	copepode calanoide calanus finmarchicus	calanus finmarchicus	Calanus finmarchicus	Cafi	calanus finmarchicus	whole	52.0306	6.64728	-23.6775	9.91995	7.82736	42.4093	12.4074	-21.4305	9.73057	3.1829							Folch		frozen	GOSL2021		Missing Group - value not predicted	-21.4305	true
cahy_2021_01	-19.1653	10.0016	nwGSL	copepods	2019-2021	summer	2021	20	7	Shediac			48.7497	-63.7085	202	leg1	calanoidae	copepode calanoide calanus hyperboreus	calanus hyperboreus	Calanus hyperboreus	Cahy	calanus hyperboreus	whole	50.4374	7.27337	-21.6016	10.0016	6.93453	42.744	12.7034	-19.1653	10.1986	3.36477							Folch		frozen	GOSL2021		Missing Group - value not predicted	-19.1653	true
Calan_sp2002_02	-19.227	9.39303	nwGSL	copepods	1995-2003	fall	2002	6	11	Gyre d'Anticosti			49.7167	-66.25	311		calanoidae	copepode calanoide calanus sp	calanoid copepod	Calanus sp	Casp	calanus sp	whole						37.282	10.944	-18.721	9.999	3.40662							Folch		frozen	12		Missing Group - value not predicted	-18.721	true	-0.013	-0.493
Calan_sp2002_03	-19.274	9.34453	nwGSL	copepods	1995-2003	fall	2002	6	11	Gyre d'Anticosti			49.7167	-66.25	311		calanoidae	copepode calanoide calanus sp	calanoid copepod	Calanus sp	Casp	calanus sp	whole						39.116	11.468	-18.768	9.949	3.41088							Folch		frozen	12		Missing Group - value not predicted	-18.768	true	-0.013	-0.493
Calan_sp2002_04	-19.228	9.31931	nwGSL	copepods	1995-2003	fall	2002	6	11	Gyre d'Anticosti			49.7167	-66.25	311		calanoidae	copepode calanoide calanus sp	calanoid copepod	Calanus sp	Casp	calanus sp	whole						38.258	11.212	-18.722	9.923	3.41224							Folch		frozen	12		Missing Group - value not predicted	-18.722	true	-0.013	-0.493
Calan_sp2002_05	-19.207	9.34744	nwGSL	copepods	1995-2003	fall	2002	6	11	Gyre d'Anticosti			49.7167	-66.25	311		calanoidae	copepode calanoide calanus sp	calanoid copepod	Calanus sp	Casp	calanus sp	whole						36.578	10.775	-18.701	9.952	3.39471							Folch		frozen	12		Missing Group - value not predicted	-18.701	true	-0.013	-0.493
Calan_sp2002_06	-19.144	9.34841	nwGSL	copepods	1995-2003	fall	2002	6	11	Gyre d'Anticosti			49.7167	-66.25	311		calanoidae	copepode calanoide calanus sp	calanoid copepod	Calanus sp	Casp	calanus sp	whole						37.8235	11.064	-18.6385	9.953	3.41861							Folch		frozen	12		Missing Group - value not predicted	-18.6385	true	-0.013	-0.493
Calan_sp2002_07	-19.39	9.29409	nwGSL	copepods	1995-2003	fall	2002	6	11	Gyre d'Anticosti			49.7167	-66.25	311		calanoidae	copepode calanoide calanus sp	calanoid copepod	Calanus sp	Casp	calanus sp	whole						40.767	11.904	-18.884	9.897	3.42465							Folch		frozen	12		Missing Group - value not predicted	-18.884	true	-0.013	-0.493
Calan_sp2002_08	-19.377	9.31252	nwGSL	copepods	1995-2003	fall	2002	6	11	Gyre d'Anticosti			49.7167	-66.25	311		calanoidae	copepode calanoide calanus sp	calanoid copepod	Calanus sp	Casp	calanus sp	whole						41.884	12.287	-18.871	9.916	3.40881							Folch		frozen	12		Missing Group - value not predicted	-18.871	true	-0.013	-0.493
Calan_sp2002_09	-19.411	8.8314	nwGSL	copepods	1995-2003	fall	2002	6	11	Gyre d'Anticosti			49.7167	-66.25	311		calanoidae	copepode calanoide calanus sp	calanoid copepod	Calanus sp	Casp	calanus sp	whole						41.896	12.296	-18.905	9.42	3.40729							Folch		frozen	12		Missing Group - value not predicted	-18.905	true	-0.013	-0.493
Calan_sp2002_1	-19.093	9.22425	nwGSL	copepods	1995-2003	fall	2002	6	11	Gyre d'Anticosti			49.7167	-66.25	311		calanoidae	copepode calanoide calanus sp	calanoid copepod	Calanus sp	Casp	calanus sp	whole						37.951	11.25	-18.587	9.825	3.37342							Folch		frozen	12		Missing Group - value not predicted	-18.587	true	-0.013	-0.493
Calan_sp2002_10	-19.6	9.0254	nwGSL	copepods	1995-2003	fall	2002	6	11	Gyre d'Anticosti			49.7167	-66.25	311		calanoidae	copepode calanoide calanus sp	calanoid copepod	Calanus sp	Casp	calanus sp	whole						42.6005	12.5215	-19.0945	9.62	3.40221							Folch		frozen	12		Missing Group - value not predicted	-19.0945	true	-0.013	-0.493
Bp_1995_GL95001_SK_D	-18.649	10.416	nwGSL	fin whale	1995-2003	summer	1995	16	7						197		balaenopteridae	rorqual commun	fin whale	Balaenoptera physalus	Bp	Bp	skin				10.416		44.1012	16.0508	-18.0116	10.4636	2.7476	4	1	10.7513	11.3406	1	1	Folch	n	dmso			predicted_DMSO_eq	-18.0116	true corrected for DMSO effect	-0.009	-0.628
Bp_1995_GL95002_SK_D	-19.338	9.94282	nwGSL	fin whale	1995-2003	summer	1995	16	7						197		balaenopteridae	rorqual commun	fin whale	Balaenoptera physalus	Bp	Bp	skin				9.94282		35.7262	13.2948	-18.7001	9.97065	2.68723	4	1	10.3479	10.9162	1	1	Folch	n	dmso			predicted_DMSO_eq	-18.7001	true corrected for DMSO effect	-0.009	-0.628
Bp_1995_GL95003_SK_D	-18.739	10.4597	nwGSL	fin whale	1995-2003	summer	1995	17	7						198		balaenopteridae	rorqual commun	fin whale	Balaenoptera physalus	Bp	Bp	skin				10.4597		41.3266	14.9861	-18.1008	10.5091	2.75766	4	1	10.7886	10.5723	1	1	Folch	n	dmso			predicted_DMSO_eq	-18.1008	true corrected for DMSO effect	-0.009	-0.628
Bp_1995_GL95028_SK_D	-18.687	11.5166	nwGSL	fin whale	1995-2003	summer	1995	9	9						252		balaenopteridae	rorqual commun	fin whale	Balaenoptera physalus	Bp	Bp	skin				11.5166		43.2204	14.7925	-18.0487	11.61	2.92178	4	1	11.6896	10.3461	1	1	Folch	n	dmso			predicted_DMSO_eq	-18.0487	true corrected for DMSO effect	-0.009	-0.628
Bp_1997_GL97001_SK_D	-18.927	12.3552	nwGSL	fin whale	1995-2003	summer	1997	25	6						176		balaenopteridae	rorqual commun	fin whale	Balaenoptera physalus	Bp	Bp	skin				12.3552		40.8016	14.3662	-18.3198	12.4836	2.84012	4	1	12.4047	12.3558	1	1	Folch	n	dmso			predicted_DMSO_eq	-18.3198	true corrected for DMSO effect	-0.014	-0.592
Bp_1997_GL97011_SK_D	-19.139	8.67586	nwGSL	fin whale	1995-2003	summer	1997	3	8						215		balaenopteridae	rorqual commun	fin whale	Balaenoptera physalus	Bp	Bp	skin				8.67586		40.8189	14.8338	-18.5318	8.65089	2.75176	4	1	9.26763	7.82158	1	1	Folch	n	dmso			predicted_DMSO_eq	-18.5318	true corrected for DMSO effect	-0.014	-0.592
Bp_1997_GL97012_SK_D	-19.19	11.1008	nwGSL	fin whale	1995-2003	summer	1997	8	8						220		balaenopteridae	rorqual commun	fin whale	Balaenoptera physalus	Bp	Bp	skin				11.1008		36.975	13.018	-18.583	11.1769	2.84029	4	1	11.3351	11.9028	1	1	Folch	n	dmso			predicted_DMSO_eq	-18.583	true corrected for DMSO effect	-0.014	-0.592
Bp_1997_GL97022_SK_D	-19.429	11.5328	nwGSL	fin whale	1995-2003	summer	1997	1	9						244		balaenopteridae	rorqual commun	fin whale	Balaenoptera physalus	Bp	Bp	skin				11.5328		40.1277	14.1708	-18.8223	11.6268	2.83172	4	1	11.7034	11.2615	1	1	Folch	n	dmso			predicted_DMSO_eq	-18.8223	true corrected for DMSO effect	-0.014	-0.592
Bp_1997_GL97079_SK_D	-18.315	9.52816	nwGSL	fin whale	1995-2003	summer	1997	11	9						254		balaenopteridae	rorqual commun	fin whale	Balaenoptera physalus	Bp	Bp	skin				9.52816		42.4884	16.2546	-17.7081	9.53871	2.61393	4	1	9.99431	10.53	1	1	Folch	n	dmso			predicted_DMSO_eq	-17.7081	true corrected for DMSO effect	-0.014	-0.592
Bp_1998_GL98001_SK_D	-18.1	10.8224	nwGSL	fin whale	1995-2003	summer	1998	22	6						173		balaenopteridae	rorqual commun	fin whale	Balaenoptera physalus	Bp	Bp	skin				10.8224		42.0138	15.9171	-17.5112	10.8868	2.63954	4	1	11.0978	11.5743	1	1	Folch	n	dmso			predicted_DMSO_eq	-17.5112	true corrected for DMSO effect	-0.016	-0.573
Bp_1998_GL98002_SK_D	-19.14	10.8038	nwGSL	fin whale	1995-2003	summer	1998	22	6						173		balaenopteridae	rorqual commun	fin whale	Balaenoptera physalus	Bp	Bp	skin				10.8038		37.3745	14.0731	-18.5512	10.8675	2.65574	4	1	11.0819	11.9151	1	1	Folch	n	dmso			predicted_DMSO_eq	-18.5512	true corrected for DMSO effect	-0.016	-0.573
Bp_1998_GL98003_SK_D	-18.607	12.0461	nwGSL	fin whale	1995-2003	summer	1998	22	6						173		balaenopteridae	rorqual commun	fin whale	Balaenoptera physalus	Bp	Bp	skin				12.0461		42.3857	16.0884	-18.0184	12.1616	2.63456	4	1	12.1412	12.6476	1	1	Folch	n	dmso			predicted_DMSO_eq	-18.0184	true corrected for DMSO effect	-0.016	-0.573
Bp_1998_GL98004_SK_D	-18.6	8.96567	nwGSL	fin whale	1995-2003	summer	1998	22	6						173		balaenopteridae	rorqual commun	fin whale	Balaenoptera physalus	Bp	Bp	skin				8.96567		42.6441	16.3466	-18.0114	8.95278	2.60875	4	1	9.51473	9.29492	1	1	Folch	n	dmso			predicted_DMSO_eq	-18.0114	true corrected for DMSO effect	-0.016	-0.573
Bp_1998_GL98005_SK_D	-18.418	12.0012	nwGSL	fin whale	1995-2003	summer	1998	22	6						173		balaenopteridae	rorqual commun	fin whale	Balaenoptera physalus	Bp	Bp	skin				12.0012		43.5037	16.1175	-17.8285	12.1147	2.69917	4	1	12.1028	11.5878	1	1	Folch	n	dmso			predicted_DMSO_eq	-17.8285	true corrected for DMSO effect	-0.016	-0.573
Bp_1998_GL98006_SK_D	-18.556	10.4917	nwGSL	fin whale	1995-2003	summer	1998	22	6						173		balaenopteridae	rorqual commun	fin whale	Balaenoptera physalus	Bp	Bp	skin				10.4917		43.9224	16.2063	-17.9674	10.5424	2.71021	4	1	10.8159	11.1863	1	1	Folch	n	dmso			predicted_DMSO_eq	-17.9674	true corrected for DMSO effect	-0.016	-0.573
Bp_1998_GL98007_SK_D	-19.059	9.83728	nwGSL	fin whale	1995-2003	summer	1998	25	6						176		balaenopteridae	rorqual commun	fin whale	Balaenoptera physalus	Bp	Bp	skin				9.83728		44.5448	16.5123	-18.4703	9.86071	2.69767	4	1	10.2579	10.1028	1	1	Folch	n	dmso			predicted_DMSO_eq	-18.4703	true corrected for DMSO effect	-0.016	-0.573
Bp_1998_GL98008_SK_D	-18.709	9.60202	nwGSL	fin whale	1995-2003	summer	1998	7	7						188		balaenopteridae	rorqual commun	fin whale	Balaenoptera physalus	Bp	Bp	skin				9.60202		43.1636	15.7817	-18.1204	9.61564	2.73511	4	1	10.0573	10.3729	1	1	Folch	n	dmso			predicted_DMSO_eq	-18.1204	true corrected for DMSO effect	-0.016	-0.573
Bp_1998_GL98009_SK_D	-19.378	8.56264	nwGSL	fin whale	1995-2003	summer	1998	8	7						189		balaenopteridae	rorqual commun	fin whale	Balaenoptera physalus	Bp	Bp	skin				8.56264		40.0598	14.5442	-18.7885	8.53295	2.75435	4	1	9.1711	8.72939	1	1	Folch	n	dmso			predicted_DMSO_eq	-18.7885	true corrected for DMSO effect	-0.016	-0.573
Bp_1998_GL98010_SK_D	-18.308	10.9075	nwGSL	fin whale	1995-2003	summer	1998	8	7						189		balaenopteridae	rorqual commun	fin whale	Balaenoptera physalus	Bp	Bp	skin				10.9075		36.0972	13.9186	-17.7187	10.9755	2.59345	4	1	11.1703	10.8405	1	1	Folch	n	dmso			predicted_DMSO_eq	-17.7187	true corrected for DMSO effect	-0.016	-0.573
Bp_1998_GL98012_SK_D	-19.147	9.67783	nwGSL	fin whale	1995-2003	summer	1998	8	7						189		balaenopteridae	rorqual commun	fin whale	Balaenoptera physalus	Bp	Bp	skin				9.67783		33.2073	12.2685	-18.5582	9.69462	2.70672	4	1	10.1219	10.1333	1	1	Folch	n	dmso			predicted_DMSO_eq	-18.5582	true corrected for DMSO effect	-0.016	-0.573
Bp_1998_GL98013_SK_D	-19.262	9.94098	nwGSL	fin whale	1995-2003	summer	1998	8	7						189		balaenopteridae	rorqual commun	fin whale	Balaenoptera physalus	Bp	Bp	skin				9.94098		42.5934	15.4849	-18.6725	9.96873	2.75065	4	1	10.3463	10.4892	1	1	Folch	n	dmso			predicted_DMSO_eq	-18.6725	true corrected for DMSO effect	-0.016	-0.573
Bp_1998_GL98014_SK_D	-18.841	10.7402	nwGSL	fin whale	1995-2003	summer	1998	8	7						189		balaenopteridae	rorqual commun	fin whale	Balaenoptera physalus	Bp	Bp	skin				10.7402		42.4226	15.7735	-18.2523	10.8012	2.68949	4	1	11.0277	12.0108	1	1	Folch	n	dmso			predicted_DMSO_eq	-18.2523	true corrected for DMSO effect	-0.016	-0.573
Bp_1998_GL98016_SK_D	-18.712	11.4083	nwGSL	fin whale	1995-2003	summer	1998	13	7						194		balaenopteridae	rorqual commun	fin whale	Balaenoptera physalus	Bp	Bp	skin				11.4083		39.6047	15.0008	-18.1231	11.4972	2.64016	4	1	11.5974	13.557	1	1	Folch	n	dmso			predicted_DMSO_eq	-18.1231	true corrected for DMSO effect	-0.016	-0.573
Bp_1998_GL98017_SK_D	-18.583	11.2831	nwGSL	fin whale	1995-2003	summer	1998	13	7						194		balaenopteridae	rorqual commun	fin whale	Balaenoptera physalus	Bp	Bp	skin				11.2831		44.2845	15.9694	-17.9938	11.3668	2.77309	4	1	11.4906	11.647	1	1	Folch	n	dmso			predicted_DMSO_eq	-17.9938	true corrected for DMSO effect	-0.016	-0.573
Bp_1998_GL98018_SK_D	-18.861	10.7852	nwGSL	fin whale	1995-2003	summer	1998	17	7						198		balaenopteridae	rorqual commun	fin whale	Balaenoptera physalus	Bp	Bp	skin				10.7852		43.6696	16.2465	-18.2716	10.8481	2.68794	4	1	11.0661	9.95437	1	1	Folch	n	dmso			predicted_DMSO_eq	-18.2716	true corrected for DMSO effect	-0.016	-0.573
Bp_1998_GL98019_SK_D	-19.049	10.7148	nwGSL	fin whale	1995-2003	summer	1998	5	8						217		balaenopteridae	rorqual commun	fin whale	Balaenoptera physalus	Bp	Bp	skin				10.7148		43.5998	15.6243	-18.4598	10.7748	2.79051	4	1	11.006	10.7868	1	1	Folch	n	dmso			predicted_DMSO_eq	-18.4598	true corrected for DMSO effect	-0.016	-0.573
Bp_1998_GL98030_SK_D	-18.534	10.0711	nwGSL	fin whale	1995-2003	summer	1998	6	8						218		balaenopteridae	rorqual commun	fin whale	Balaenoptera physalus	Bp	Bp	skin				10.0711		41.2237	15.7071	-17.9446	10.1043	2.62452	4	1	10.4572	9.74506	1	1	Folch	n	dmso			predicted_DMSO_eq	-17.9446	true corrected for DMSO effect	-0.016	-0.573
Bp_1998_GL98031_SK_D	-18.186	11.1931	nwGSL	fin whale	1995-2003	summer	1998	6	8						218		balaenopteridae	rorqual commun	fin whale	Balaenoptera physalus	Bp	Bp	skin				11.1931		43.7444	16.6479	-17.5973	11.273	2.62761	4	1	11.4139	11.2787	1	1	Folch	n	dmso			predicted_DMSO_eq	-17.5973	true corrected for DMSO effect	-0.016	-0.573
Bp_1998_GL98032_SK_D	-18.2	10.343	nwGSL	fin whale	1995-2003	summer	1998	6	8						218		balaenopteridae	rorqual commun	fin whale	Balaenoptera physalus	Bp	Bp	skin				10.343		40.8011	15.7025	-17.6114	10.3875	2.59838	4	1	10.6891	10.0281	1	1	Folch	n	dmso			predicted_DMSO_eq	-17.6114	true corrected for DMSO effect	-0.016	-0.573
Bp_1998_GL98033_SK_D	-18.607	11.7468	nwGSL	fin whale	1995-2003	summer	1998	7	8						219		balaenopteridae	rorqual commun	fin whale	Balaenoptera physalus	Bp	Bp	skin				11.7468		40.6934	15.3838	-18.0176	11.8498	2.6452	4	1	11.886	10.2746	1	1	Folch	n	dmso			predicted_DMSO_eq	-18.0176	true corrected for DMSO effect	-0.016	-0.573
Bp_1999_GL99001_SK_D	-18.868	10.4819	nwGSL	fin whale	1995-2003	summer	1999	22	6						173		balaenopteridae	rorqual commun	fin whale	Balaenoptera physalus	Bp	Bp	skin				10.4819		37.7067	14.3367	-18.3015	10.5322	2.63008	4	1	10.8075	11.2305	1	1	Folch	n	dmso			predicted_DMSO_eq	-18.3015	true corrected for DMSO effect	-0.012	-0.554
Bp_1999_GL99002_SK_D	-18.695	11.9248	nwGSL	fin whale	1995-2003	summer	1999	25	6						176		balaenopteridae	rorqual commun	fin whale	Balaenoptera physalus	Bp	Bp	skin				11.9248		43.2803	16.8445	-18.1292	12.0353	2.56941	4	1	12.0378	12.6588	1	1	Folch	n	dmso			predicted_DMSO_eq	-18.1292	true corrected for DMSO effect	-0.012	-0.554
Bp_1999_GL99003_SK_D	-18.669	12.2609	nwGSL	fin whale	1995-2003	summer	1999	25	6						176		balaenopteridae	rorqual commun	fin whale	Balaenoptera physalus	Bp	Bp	skin				12.2609		43.4552	16.9449	-18.1024	12.3853	2.56447	4	1	12.3242	12.6878	1	1	Folch	n	dmso			predicted_DMSO_eq	-18.1024	true corrected for DMSO effect	-0.012	-0.554
Bp_1999_GL99004_SK_D	-19.193	12.0726	nwGSL	fin whale	1995-2003	summer	1999	25	6						176		balaenopteridae	rorqual commun	fin whale	Balaenoptera physalus	Bp	Bp	skin				12.0726		41.89	15.6747	-18.6268	12.1891	2.67245	4	1	12.1637	11.394	1	1	Folch	n	dmso			predicted_DMSO_eq	-18.6268	true corrected for DMSO effect	-0.012	-0.554
Bp_1999_GL99005_SK_D	-18.958	9.59907	nwGSL	fin whale	1995-2003	summer	1999	27	6						178		balaenopteridae	rorqual commun	fin whale	Balaenoptera physalus	Bp	Bp	skin				9.59907		41.0335	15.2463	-18.392	9.61257	2.69137	4	1	10.0548	9.67946	1	1	Folch	n	dmso			predicted_DMSO_eq	-18.392	true corrected for DMSO effect	-0.012	-0.554
Bp_1999_GL99006_SK_D	-19.6	10.0053	nwGSL	fin whale	1995-2003	summer	1999	27	6						178		balaenopteridae	rorqual commun	fin whale	Balaenoptera physalus	Bp	Bp	skin				10.0053		39.606	14.3015	-19.034	10.0358	2.76937	4	1	10.4012	11.0327	1	1	Folch	n	dmso			predicted_DMSO_eq	-19.034	true corrected for DMSO effect	-0.012	-0.554
Bp_1999_GL99007_SK_D	-19.27	10.4965	nwGSL	fin whale	1995-2003	summer	1999	5	7						186		balaenopteridae	rorqual commun	fin whale	Balaenoptera physalus	Bp	Bp	skin				10.4965		41.9453	15.4073	-18.7034	10.5474	2.72242	4	1	10.8199	10.305	1	1	Folch	n	dmso			predicted_DMSO_eq	-18.7034	true corrected for DMSO effect	-0.012	-0.554
Bp_1999_GL99015_SK_D	-19.092	12.9131	nwGSL	fin whale	1995-2003	summer	1999	24	7						205		balaenopteridae	rorqual commun	fin whale	Balaenoptera physalus	Bp	Bp	skin				12.9131		36.154	13.1283	-18.5258	13.0647	2.7539	4	1	12.8804	12.0404	1	1	Folch	n	dmso			predicted_DMSO_eq	-18.5258	true corrected for DMSO effect	-0.012	-0.554
Bp_1999_GL99040_SK_D	-19.214	11.3702	nwGSL	fin whale	1995-2003	summer	1999	24	7						205		balaenopteridae	rorqual commun	fin whale	Balaenoptera physalus	Bp	Bp	skin				11.3702		44.0744	16.0506	-18.6474	11.4575	2.74596	4	1	11.5649	11.5559	1	1	Folch	n	dmso			predicted_DMSO_eq	-18.6474	true corrected for DMSO effect	-0.012	-0.554
Bp_2000_GL00001_SK_D	-18.788	10.5349	nwGSL	fin whale	1995-2003	summer	2000	24	6						176		balaenopteridae	rorqual commun	fin whale	Balaenoptera physalus	Bp	Bp	skin				10.5349		40.4757	15.3366	-18.2434	10.5873	2.63915	4	1	10.8526	12.0353	1	1	Folch	n	dmso			predicted_DMSO_eq	-18.2434	true corrected for DMSO effect	-0.011	-0.534
Bp_2000_GL00010_SK_D	-18.151	10.4353	nwGSL	fin whale	1995-2003	summer	2000	14	7						196		balaenopteridae	rorqual commun	fin whale	Balaenoptera physalus	Bp	Bp	skin				10.4353		43.1979	16.4475	-17.6058	10.4837	2.62641	4	1	10.7678	10.3168	1	1	Folch	n	dmso			predicted_DMSO_eq	-17.6058	true corrected for DMSO effect	-0.011	-0.534
Bp_2000_GL00011_SK_D	-18.943	11.4953	nwGSL	fin whale	1995-2003	summer	2000	14	7						196		balaenopteridae	rorqual commun	fin whale	Balaenoptera physalus	Bp	Bp	skin				11.4953		40.871	15.0836	-18.3981	11.5878	2.70963	4	1	11.6715	12.238	1	1	Folch	n	dmso			predicted_DMSO_eq	-18.3981	true corrected for DMSO effect	-0.011	-0.534
Bp_2000_GL00012_SK_D	-19.064	8.4387	nwGSL	fin whale	1995-2003	summer	2000	14	7						196		balaenopteridae	rorqual commun	fin whale	Balaenoptera physalus	Bp	Bp	skin				8.4387		43.0829	16.1973	-18.5188	8.40385	2.65988	4	1	9.06543	8.24871	1	1	Folch	n	dmso			predicted_DMSO_eq	-18.5188	true corrected for DMSO effect	-0.011	-0.534
Bp_2000_GL00014_SK_D	-19.012	11.1794	nwGSL	fin whale	1995-2003	summer	2000	22	7						204		balaenopteridae	rorqual commun	fin whale	Balaenoptera physalus	Bp	Bp	skin				11.1794		42.7349	15.9237	-18.4664	11.2588	2.68373	4	1	11.4022	11.5062	1	1	Folch	n	dmso			predicted_DMSO_eq	-18.4664	true corrected for DMSO effect	-0.011	-0.534
Bp_2000_GL00015_SK_D	-18.748	11.1967	nwGSL	fin whale	1995-2003	summer	2000	22	7						204		balaenopteridae	rorqual commun	fin whale	Balaenoptera physalus	Bp	Bp	skin				11.1967		43.2437	15.9803	-18.2031	11.2768	2.70606	4	1	11.417	11.9768	1	1	Folch	n	dmso			predicted_DMSO_eq	-18.2031	true corrected for DMSO effect	-0.011	-0.534
Bp_2000_GL00016_SK_D	-19.203	10.7868	nwGSL	fin whale	1995-2003	summer	2000	28	7						210		balaenopteridae	rorqual commun	fin whale	Balaenoptera physalus	Bp	Bp	skin				10.7868		43.6701	16.2019	-18.6579	10.8498	2.69537	4	1	11.0675	11.6484	1	1	Folch	n	dmso			predicted_DMSO_eq	-18.6579	true corrected for DMSO effect	-0.011	-0.534
Bp_2000_GL00017_SK_D	-18.489	8.54825	nwGSL	fin whale	1995-2003	summer	2000	28	7						210		balaenopteridae	rorqual commun	fin whale	Balaenoptera physalus	Bp	Bp	skin				8.54825		43.1743	16.5438	-17.9443	8.51797	2.6097	4	1	9.15883	9.50207	1	1	Folch	n	dmso			predicted_DMSO_eq	-17.9443	true corrected for DMSO effect	-0.011	-0.534
Bp_2000_GL00018_SK_D	-18.485	10.4965	nwGSL	fin whale	1995-2003	summer	2000	28	7						210		balaenopteridae	rorqual commun	fin whale	Balaenoptera physalus	Bp	Bp	skin				10.4965		42.5045	15.755	-17.9399	10.5474	2.69784	4	1	10.8199	10.3117	1	1	Folch	n	dmso			predicted_DMSO_eq	-17.9399	true corrected for DMSO effect	-0.011	-0.534
Bp_2000_GL00019_SK_D	-19.044	8.51904	nwGSL	fin whale	1995-2003	summer	2000	28	7						210		balaenopteridae	rorqual commun	fin whale	Balaenoptera physalus	Bp	Bp	skin				8.51904		36.8232	13.7041	-18.4987	8.48754	2.68702	4	1	9.13392	8.66621	1	1	Folch	n	dmso			predicted_DMSO_eq	-18.4987	true corrected for DMSO effect	-0.011	-0.534
Bp_2000_GL00020_SK_D	-18.57	10.407	nwGSL	fin whale	1995-2003	summer	2000	29	7						211		balaenopteridae	rorqual commun	fin whale	Balaenoptera physalus	Bp	Bp	skin				10.407		43.5525	16.4696	-18.0247	10.4542	2.64441	4	1	10.7437	11.8095	1	1	Folch	n	dmso			predicted_DMSO_eq	-18.0247	true corrected for DMSO effect	-0.011	-0.534
Bp_2000_GL00021_SK_D	-18.881	8.42226	nwGSL	fin whale	1995-2003	summer	2000	31	7						213		balaenopteridae	rorqual commun	fin whale	Balaenoptera physalus	Bp	Bp	skin				8.42226		42.3894	15.9536	-18.3361	8.38673	2.65704	4	1	9.05141	8.97133	1	1	Folch	n	dmso			predicted_DMSO_eq	-18.3361	true corrected for DMSO effect	-0.011	-0.534
Bp_2000_GL00022_SK_D	-18.696	11.8614	nwGSL	fin whale	1995-2003	summer	2000	31	7						213		balaenopteridae	rorqual commun	fin whale	Balaenoptera physalus	Bp	Bp	skin				11.8614		44.0347	16.7371	-18.1506	11.9691	2.63096	4	1	11.9836	10.6972	1	1	Folch	n	dmso			predicted_DMSO_eq	-18.1506	true corrected for DMSO effect	-0.011	-0.534
Bp_2000_GL00023_SK_D	-19.37	8.16846	nwGSL	fin whale	1995-2003	summer	2000	31	7						213		balaenopteridae	rorqual commun	fin whale	Balaenoptera physalus	Bp	Bp	skin				8.16846		42.1668	15.3135	-18.8249	8.12235	2.7536	4	1	8.83502	8.22154	1	1	Folch	n	dmso			predicted_DMSO_eq	-18.8249	true corrected for DMSO effect	-0.011	-0.534
Bp_2000_GL00024_SK_D	-18.143	10.4874	nwGSL	fin whale	1995-2003	summer	2000	12	8						225		balaenopteridae	rorqual commun	fin whale	Balaenoptera physalus	Bp	Bp	skin				10.4874		38.3799	14.7231	-17.5979	10.5379	2.60679	4	1	10.8122	9.77576	1	1	Folch	n	dmso			predicted_DMSO_eq	-17.5979	true corrected for DMSO effect	-0.011	-0.534
Bp_2000_GL00050_SK_D	-19.885	9.7214	nwGSL	fin whale	1995-2003	summer	2000	30	7						212		balaenopteridae	rorqual commun	fin whale	Balaenoptera physalus	Bp	Bp	skin				9.7214		40.3548	14.8246	-19.34	9.74001	2.72214	4	1	10.1591	10.4942	1	1	Folch	n	dmso			predicted_DMSO_eq	-19.34	true corrected for DMSO effect	-0.011	-0.534
Bp_2001_GL01001_SK_D	-19.068	10.6627	nwGSL	fin whale	1995-2003	summer	2001	26	6						178		balaenopteridae	rorqual commun	fin whale	Balaenoptera physalus	Bp	Bp	skin				10.6627		34.5979	12.5542	-18.5398	10.7205	2.75588	4	1	10.9616	11.2218	1	1	Folch	n	dmso			predicted_DMSO_eq	-18.5398	true corrected for DMSO effect	-0.014	-0.514
Bp_2001_GL01002_SK_D	-18.786	11.2168	nwGSL	fin whale	1995-2003	summer	2001	26	6						178		balaenopteridae	rorqual commun	fin whale	Balaenoptera physalus	Bp	Bp	skin				11.2168		40.5336	14.9178	-18.2573	11.2977	2.71714	4	1	11.4341	11.3864	1	1	Folch	n	dmso			predicted_DMSO_eq	-18.2573	true corrected for DMSO effect	-0.014	-0.514
Bp_2001_GL01004_SK_D	-18.877	11.0397	nwGSL	fin whale	1995-2003	summer	2001	16	7						198		balaenopteridae	rorqual commun	fin whale	Balaenoptera physalus	Bp	Bp	skin				11.0397		42.3793	15.5746	-18.3483	11.1132	2.72105	4	1	11.2831	11.4046	1	1	Folch	n	dmso			predicted_DMSO_eq	-18.3483	true corrected for DMSO effect	-0.014	-0.514
Bp_2001_GL01005_SK_D	-19.263	8.41678	nwGSL	fin whale	1995-2003	summer	2001	16	7						198		balaenopteridae	rorqual commun	fin whale	Balaenoptera physalus	Bp	Bp	skin				8.41678		43.3208	15.9358	-18.7349	8.38103	2.71845	4	1	9.04674	8.29213	1	1	Folch	n	dmso			predicted_DMSO_eq	-18.7349	true corrected for DMSO effect	-0.014	-0.514
Bp_2001_GL01006_SK_D	-19.639	10.0583	nwGSL	fin whale	1995-2003	summer	2001	17	7						199		balaenopteridae	rorqual commun	fin whale	Balaenoptera physalus	Bp	Bp	skin				10.0583		36.4345	13.1454	-19.1109	10.0909	2.77165	4	1	10.4463	11.4142	1	1	Folch	n	dmso			predicted_DMSO_eq	-19.1109	true corrected for DMSO effect	-0.014	-0.514
Bp_2001_GL01007_SK_D	-18.639	11.6989	nwGSL	fin whale	1995-2003	summer	2001	20	7						202		balaenopteridae	rorqual commun	fin whale	Balaenoptera physalus	Bp	Bp	skin				11.6989		32.2645	12.484	-18.1104	11.7999	2.58446	4	1	11.8451	11.0205	1	1	Folch	n	dmso			predicted_DMSO_eq	-18.1104	true corrected for DMSO effect	-0.014	-0.514
Bp_2002_GL02002_SK_D	-19.184	13.169	nwGSL	fin whale	1995-2003	summer	2002	29	6						181		balaenopteridae	rorqual commun	fin whale	Balaenoptera physalus	Bp	Bp	skin				13.169		44.2802	16.2249	-18.6779	13.3312	2.72916	4	1	13.0985	12.3149	1	1	Folch	n	dmso			predicted_DMSO_eq	-18.6779	true corrected for DMSO effect	-0.013	-0.493
Bp_2002_GL02003_SK_D	-19.188	10.8135	nwGSL	fin whale	1995-2003	summer	2002	29	6						181		balaenopteridae	rorqual commun	fin whale	Balaenoptera physalus	Bp	Bp	skin				10.8135		43.7771	16.014	-18.6823	10.8776	2.73368	4	1	11.0902	11.2615	1	1	Folch	n	dmso			predicted_DMSO_eq	-18.6823	true corrected for DMSO effect	-0.013	-0.493
Bp_2002_GL02004_SK_D	-19.043	9.75946	nwGSL	fin whale	1995-2003	summer	2002	29	6						181		balaenopteridae	rorqual commun	fin whale	Balaenoptera physalus	Bp	Bp	skin				9.75946		43.123	16.0323	-18.5371	9.77965	2.68977	4	1	10.1915	9.72187	1	1	Folch	n	dmso			predicted_DMSO_eq	-18.5371	true corrected for DMSO effect	-0.013	-0.493
Bp_2002_GL02008_SK_D	-18.876	11.5849	nwGSL	fin whale	1995-2003	summer	2002	20	7						202		balaenopteridae	rorqual commun	fin whale	Balaenoptera physalus	Bp	Bp	skin				11.5849		42.3993	14.7535	-18.3707	11.6811	2.87384	4	1	11.7479	11.7119	1	1	Folch	n	dmso			predicted_DMSO_eq	-18.3707	true corrected for DMSO effect	-0.013	-0.493
Bp_2002_GL02009_SK_D	-18.894	10.7721	nwGSL	fin whale	1995-2003	summer	2002	20	7	Sept-Îles Pointe-des-Monts					202		balaenopteridae	rorqual commun	fin whale	Balaenoptera physalus	Bp	Bp	skin				10.7721		38.5551	13.775	-18.3884	10.8345	2.79892	4	1	11.0549	11.2926	1	1	Folch	n	dmso			predicted_DMSO_eq	-18.3884	true corrected for DMSO effect	-0.013	-0.493
Bp_2002_GL02010_SK_D	-18.466	10.2602	nwGSL	fin whale	1995-2003	summer	2002	20	7						202		balaenopteridae	rorqual commun	fin whale	Balaenoptera physalus	Bp	Bp	skin				10.2602		43.5347	16.0382	-17.9606	10.3013	2.71444	4	1	10.6185	9.91654	1	1	Folch	n	dmso			predicted_DMSO_eq	-17.9606	true corrected for DMSO effect	-0.013	-0.493
Bp_2002_GL02011_SK_D	-19.464	9.27484	nwGSL	fin whale	1995-2003	summer	2002	20	7						202		balaenopteridae	rorqual commun	fin whale	Balaenoptera physalus	Bp	Bp	skin				9.27484		34.2118	12.3917	-18.9587	9.27483	2.76086	4	1	9.77833	10.5646	1	1	Folch	n	dmso			predicted_DMSO_eq	-18.9587	true corrected for DMSO effect	-0.013	-0.493
Bp_2003_GL03001_SK_D	-18.579	6.65888	nwGSL	fin whale	1995-2003	summer	2003	20	7	Sept-Îles Pointe-des-Monts					202		balaenopteridae	rorqual commun	fin whale	Balaenoptera physalus	Bp	Bp	skin				6.65888		42.6124	16.142	-18.0926	6.54988	2.63985	4	1	7.54794	6.99317	1	1	Folch	n	dmso			predicted_DMSO_eq	-18.0926	true corrected for DMSO effect	-0.015	-0.471
Bp_2003_GL03002_SK_D	-18.986	9.07998	nwGSL	fin whale	1995-2003	summer	2003	20	7	Sept-Îles Pointe-des-Monts					202		balaenopteridae	rorqual commun	fin whale	Balaenoptera physalus	Bp	Bp	skin				9.07998		41.5704	15.8238	-18.4992	9.07185	2.62708	4	1	9.61219	8.57189	1	1	Folch	n	dmso			predicted_DMSO_eq	-18.4992	true corrected for DMSO effect	-0.015	-0.471
Bp_2003_GL03003_SK_D	-18.673	8.42473	nwGSL	fin whale	1995-2003	summer	2003	21	7						203		balaenopteridae	rorqual commun	fin whale	Balaenoptera physalus	Bp	Bp	skin				8.42473		40.3384	15.6602	-18.1859	8.3893	2.57586	4	1	9.05352	9.22271	1	1	Folch	n	dmso			predicted_DMSO_eq	-18.1859	true corrected for DMSO effect	-0.015	-0.471
Bp_2003_GL03004_SK_D	-18.97	11.4499	nwGSL	fin whale	1995-2003	summer	2003	21	7	Sept-Îles Pointe-des-Monts					203		balaenopteridae	rorqual commun	fin whale	Balaenoptera physalus	Bp	Bp	skin				11.4499		38.4741	13.443	-18.4834	11.5405	2.86202	4	1	11.6328	11.2961	1	1	Folch	n	dmso			predicted_DMSO_eq	-18.4834	true corrected for DMSO effect	-0.015	-0.471
Bp_2003_GL03008_SK_D	-18.976	11.6257	nwGSL	fin whale	1995-2003	summer	2003	2	8						215		balaenopteridae	rorqual commun	fin whale	Balaenoptera physalus	Bp	Bp	skin				11.6257		41.4131	14.3663	-18.4896	11.7237	2.88266	4	1	11.7827	11.8706	1	1	Folch	n	dmso			predicted_DMSO_eq	-18.4896	true corrected for DMSO effect	-0.015	-0.471
Bp_2003_GL03009_SK_D	-18.371	12.6918	nwGSL	fin whale	1995-2003	summer	2003	2	8						215		balaenopteridae	rorqual commun	fin whale	Balaenoptera physalus	Bp	Bp	skin				12.6918		42.1836	14.5048	-17.8845	12.8342	2.90825	4	1	12.6917	12.7715	1	1	Folch	n	dmso			predicted_DMSO_eq	-17.8845	true corrected for DMSO effect	-0.015	-0.471
Bp_2003_GL03010_SK_D	-18.511	12.7605	nwGSL	fin whale	1995-2003	summer	2003	2	8						215		balaenopteridae	rorqual commun	fin whale	Balaenoptera physalus	Bp	Bp	skin				12.7605		42.2884	14.4748	-18.0244	12.9058	2.92174	4	1	12.7503	12.585	1	1	Folch	n	dmso			predicted_DMSO_eq	-18.0244	true corrected for DMSO effect	-0.015	-0.471
Bp_2003_GL03012_SK_D	-18.823	12.2967	nwGSL	fin whale	1995-2003	summer	2003	12	8						225		balaenopteridae	rorqual commun	fin whale	Balaenoptera physalus	Bp	Bp	skin				12.2967		42.9752	14.794	-18.3365	12.4226	2.90491	4	1	12.3548	11.3412	1	1	Folch	n	dmso			predicted_DMSO_eq	-18.3365	true corrected for DMSO effect	-0.015	-0.471
Bp_2003_GL03013_SK_D	-18.785	12.3856	nwGSL	fin whale	1995-2003	summer	2003	12	8						225		balaenopteridae	rorqual commun	fin whale	Balaenoptera physalus	Bp	Bp	skin				12.3856		37.7709	13.1076	-18.2978	12.5152	2.8816	4	1	12.4306	11.4968	1	1	Folch	n	dmso			predicted_DMSO_eq	-18.2978	true corrected for DMSO effect	-0.015	-0.471
Bp_2003_GL03022_SK_D	-18.604	9.28341	nwGSL	fin whale	1995-2003	fall	2003	1	10						275		balaenopteridae	rorqual commun	fin whale	Balaenoptera physalus	Bp	Bp	skin				9.28341		42.0187	14.8001	-18.1176	9.28377	2.83909	4	1	9.78564	9.13141	1	1	Folch	n	dmso			predicted_DMSO_eq	-18.1176	true corrected for DMSO effect	-0.015	-0.471
Bp_2019_CAR19003_SK_F	-19.13	11.2167	nwGSL	fin whale	2019-2021	summer	2019	10	7						192		balaenopteridae	rorqual commun	fin whale	Balaenoptera physalus	Bp	Bp	skin	49.6897	12.7451	-20.3317	11.2167	3.89873	45.975	14.995	-19.0928	11.3033	3.06603	4	1	11.4387	12.294	1	1		n	frozen			true	-19.0928	true	-0.003	-0.034
Bp_2019_CAR19005_SK_F	-19.326	12.5361	nwGSL	fin whale	2019-2021	summer	2019	30	7						212		balaenopteridae	rorqual commun	fin whale	Balaenoptera physalus	Bp	Bp	skin	47.7771	11.2019	-20.9045	12.5361	4.26474	45.1878	14.5262	-19.2883	12.6312	3.11079	4	1	12.5255	12.6029	1	1		n	frozen			true	-19.2883	true	-0.003	-0.034
Bp_2019_CAR19006_SK_F	-19.191	11.2623	nwGSL	fin whale	2019-2021	summer	2019	30	7						212		balaenopteridae	rorqual commun	fin whale	Balaenoptera physalus	Bp	Bp	skin	48.7584	13.0149	-20.1681	11.2623	3.74635	45.006	14.6324	-19.1537	11.4429	3.07577	4	1	11.5529	11.8424	1	1		n	frozen			true	-19.1537	true	-0.003	-0.034
Bp_2019_CAR19007_SK_F	-19.031	11.9731	nwGSL	fin whale	2019-2021	summer	2019	5	8						218		balaenopteridae	rorqual commun	fin whale	Balaenoptera physalus	Bp	Bp	skin	45.604	11.0896	-20.6835	11.9731	4.11232	44.8484	14.6658	-18.9936	12.0416	3.05803	4	1	12.0429	11.9357	1	1		n	frozen			true	-18.9936	true	-0.003	-0.034
Bp_2019_CAR19008_SK_F	-19.014	10.3551	nwGSL	fin whale	2019-2021	summer	2019	5	8						218		balaenopteridae	rorqual commun	fin whale	Balaenoptera physalus	Bp	Bp	skin	47.7634	12.2591	-20.2994	10.3551	3.89617	46.0642	15.058	-18.9769	10.5267	3.05912	4	1	10.803	10.6004	1	1		n	frozen			true	-18.9769	true	-0.003	-0.034
Bp_2019_CAR19013_SK_F	-19.15	12.771	nwGSL	fin whale	2019-2021	summer	2019	21	8						234		balaenopteridae	rorqual commun	fin whale	Balaenoptera physalus	Bp	Bp	skin	50.7505	11.269	-21	12.771	4.50355	45.3472	14.6337	-19.1125	12.8466	3.09882	4	1	12.7018	13.0494	1	1		n	frozen			true	-19.1125	true	-0.003	-0.034
Bp_2019_FJ19004_SK_F	-18.898	11.2542	nwGSL	fin whale	2019-2021	summer	2019	3	8						216		balaenopteridae	rorqual commun	fin whale	Balaenoptera physalus	Bp	Bp	skin	46.3153	11.8944	-20.1642	11.2542	3.89386	47.222	15.603	-18.861	11.449	3.02647	4	1	11.5579	11.5646	1	1		n	frozen			true	-18.861	true	-0.003	-0.034
Bp_2019_FM19003_SK_F	-18.854	12.5553	nwGSL	fin whale	2019-2021	summer	2019	26	7						208		balaenopteridae	rorqual commun	fin whale	Balaenoptera physalus	Bp	Bp	skin	48.0005	11.8964	-20.3768	12.5553	4.03487	44.4928	14.172	-18.8163	12.918	3.13949	4	1	12.7602	12.0534	1	1		n	frozen			true	-18.8163	true	-0.003	-0.034
Bp_2019_FM19006_SK_F	-19.34	12.6039	nwGSL	fin whale	2019-2021	summer	2019	30	7						212		balaenopteridae	rorqual commun	fin whale	Balaenoptera physalus	Bp	Bp	skin	47.6936	13.3512	-20.1495	12.6039	3.57223	44.6893	14.1535	-19.3026	12.9499	3.15748	4	1	12.7864	13.6397	1	1		n	frozen			true	-19.3026	true	-0.003	-0.034
Bp_2019_FM19008_SK_F	-19.043	12.7264	nwGSL	fin whale	2019-2021	summer	2019	6	8						219		balaenopteridae	rorqual commun	fin whale	Balaenoptera physalus	Bp	Bp	skin	48.4344	11.8525	-20.6767	12.7264	4.08642	45.1471	14.3067	-19.0055	13.056	3.15566	4	1	12.8732	12.5329	1	1		n	frozen			true	-19.0055	true	-0.003	-0.034
Bp_2019_FM19009_SK_F	-18.751	13.3552	nwGSL	fin whale	2019-2021	summer	2019	6	8						219		balaenopteridae	rorqual commun	fin whale	Balaenoptera physalus	Bp	Bp	skin	48.2107	12.7299	-20.0574	13.3552	3.7872	46.5809	14.9924	-18.7133	14.1303	3.10696	4	1	13.7526	13.4261	1	1		n	frozen			true	-18.7133	true	-0.003	-0.034
Bp_2019_FM19010_SK_F	-17.971	13.0656	nwGSL	fin whale	2019-2021	summer	2019	11	8						224		balaenopteridae	rorqual commun	fin whale	Balaenoptera physalus	Bp	Bp	skin	49.0342	12.8555	-19.7546	13.0656	3.81426	45.4796	14.3055	-17.9338	15.5106	3.17916	4	1	14.8823	14.6529	1	1		n	frozen			true	-17.9338	true	-0.003	-0.034
Bp_2019_FM19011_SK_F	-18.413	12.3629	nwGSL	fin whale	2019-2021	summer	2019	18	8						231		balaenopteridae	rorqual commun	fin whale	Balaenoptera physalus	Bp	Bp	skin	49.6725	11.9202	-20.4258	12.3629	4.16707	44.0708	13.9485	-18.376	12.6759	3.15953	4	1	12.5621	12.4251	1	1		n	frozen			true	-18.376	true	-0.003	-0.034
Bp_2019_FM19012_SK_F	-18.941	11.7255	nwGSL	fin whale	2019-2021	summer	2019	26	8						239		balaenopteridae	rorqual commun	fin whale	Balaenoptera physalus	Bp	Bp	skin	48.0899	14.0371	-19.5704	11.7255	3.42593	44.4012	14.2467	-18.904	11.9981	3.11672	4	1	12.0074	13.1892	1	1		n	frozen			true	-18.904	true	-0.003	-0.034
Bp_2019_JK19001_SK_F	-18.945	11.5003	nwGSL	fin whale	2019-2021	summer	2019	13	9						257		balaenopteridae	rorqual commun	fin whale	Balaenoptera physalus	Bp	Bp	skin	49.6106	12.6418	-20.6169	11.5003	3.92434	44.3874	14.2951	-18.9075	11.6953	3.10508	4	1	11.7595	11.2698	1	1		n	frozen			true	-18.9075	true	-0.003	-0.034
Bp_2019_JR19001_SK_F	-19.012	9.9217	nwGSL	fin whale	2019-2021	summer	2019	19	6						171		balaenopteridae	rorqual commun	fin whale	Balaenoptera physalus	Bp	Bp	skin	48.2802	12.124	-20.4905	9.9217	3.98221	44.1395	14.0016	-18.9741	10.2347	3.15246	4	1	10.564	10.1502	1	1		n	frozen			true	-18.9741	true	-0.003	-0.034
Bp_2019_JR19004_SK_F	-18.998	13.2155	nwGSL	fin whale	2019-2021	summer	2019	10	8						223		balaenopteridae	rorqual commun	fin whale	Balaenoptera physalus	Bp	Bp	skin	49.4241	12.063	-20.6943	13.2155	4.09715	43.5512	13.5661	-18.9604	13.5834	3.2103	4	1	13.3049	14.1361	1	1		n	frozen			true	-18.9604	true	-0.003	-0.034
Bp_2019_MU19001_SK_F	-18.9	12.8966	nwGSL	fin whale	2019-2021	summer	2019	29	6						181		balaenopteridae	rorqual commun	fin whale	Balaenoptera physalus	Bp	Bp	skin	52.2147	11.3804	-20.9344	12.8966	4.58811	43.4435	13.5489	-18.8624	13.1817	3.20641	4	1	12.9761	14.0528	1	1		n	frozen			true	-18.8624	true	-0.003	-0.034
Bp_2019_MU19002_SK_F	-18.89	12.1149	nwGSL	fin whale	2019-2021	summer	2019	10	7						192		balaenopteridae	rorqual commun	fin whale	Balaenoptera physalus	Bp	Bp	skin	49.668	12.7982	-20.0985	12.1149	3.88086	43.0923	13.5658	-18.8526	12.4483	3.17654	4	1	12.3758	11.8586	1	1		n	frozen			true	-18.8526	true	-0.003	-0.034
Rehi1996_338	-19.843	13.3648	nwGSL	Greenland halibut	1995-2003	spring	1996	23	4	iml96 010 tr.4	27.5	171.6	49.9333	-66.57	113		pleuronectidae	fletan du groenland	Greenland halibut	Reinhardtius hippoglossoides	Rehi	turbot	muscle						46.3	15.236	-19.22	14.51	3.03886	6	1	13.3648	13.2106	7	1	Soxhlet		frozen			predicted_mixture_model	-19.22	true_(soxhlet)	-0.012	-0.611
Rehi1996_340	-19.153	13.7653	nwGSL	Greenland halibut	1995-2003	spring	1996	23	4	iml96 010 tr.4	34.6	382.7	49.9333	-66.57	113		pleuronectidae	fletan du groenland	Greenland halibut	Reinhardtius hippoglossoides	Rehi	turbot	muscle						50.093	16.18	-18.53	14.98	3.09598	6	1	13.7653	14.5907	7	1	Soxhlet		frozen			predicted_mixture_model	-18.53	true_(soxhlet)	-0.012	-0.611
Rehi1996_343	-19.523	13.2114	nwGSL	Greenland halibut	1995-2003	spring	1996	22	4	iml96 010 tr.2	34.4	123.8	49.595	-66.8867	112		pleuronectidae	fletan du groenland	Greenland halibut	Reinhardtius hippoglossoides	Rehi	turbot	muscle						45.972	15.113	-18.9	14.33	3.04188	6	1	13.2114	13.5247	7	1	Soxhlet		frozen			predicted_mixture_model	-18.9	true_(soxhlet)	-0.012	-0.611
Rehi1996_344	-18.868	13.5736	nwGSL	Greenland halibut	1995-2003	spring	1996	22	4	iml96 010 tr.1	37.6	477.4	49.5	-66.9583	112		pleuronectidae	fletan du groenland	Greenland halibut	Reinhardtius hippoglossoides	Rehi	turbot	muscle						48.889	16.076	-18.245	14.755	3.04114	6	1	13.5736	13.5539	7	1	Soxhlet		frozen			predicted_mixture_model	-18.245	true_(soxhlet)	-0.012	-0.611
Rehi1996_386	-20.163	13.2199	nwGSL	Greenland halibut	1995-2003	spring	1996	24	4	iml96 010 tr.6	25	125.2	49.925	-66.5167	114		pleuronectidae	fletan du groenland	Greenland halibut	Reinhardtius hippoglossoides	Rehi	turbot	muscle						44.622	13.966	-19.54	14.34	3.19505	6	1	13.2199	13.4598	7	1	Soxhlet		frozen			predicted_mixture_model	-19.54	true_(soxhlet)	-0.012	-0.611
Rehi1996_387	-20.013	13.433	nwGSL	Greenland halibut	1995-2003	spring	1996	24	4	iml96 010 tr.6	24.7	139.1	49.925	-66.5167	114		pleuronectidae	fletan du groenland	Greenland halibut	Reinhardtius hippoglossoides	Rehi	turbot	muscle						44.353	14.173	-19.39	14.59	3.1294	6	1	13.433	12.9689	7	1	Soxhlet		frozen			predicted_mixture_model	-19.39	true_(soxhlet)	-0.012	-0.611
Rehi1996_442	-19.223	14.4386	nwGSL	Greenland halibut	1995-2003	summer	1996	24	8	Matane	37.5	609.5	49.029	-67.29	236		pleuronectidae	fletan du groenland	Greenland halibut	Reinhardtius hippoglossoides	Rehi	turbot	muscle						45.377	14.516	-18.6	15.77	3.126	6	1	14.4386	14.872	7	1	Soxhlet		frozen			predicted_mixture_model	-18.6	true_(soxhlet)	-0.012	-0.611
Rehi1996_444	-19.473	14.5323	nwGSL	Greenland halibut	1995-2003	summer	1996	24	8	Matane	35.5	403.4	49.029	-67.29	236		pleuronectidae	fletan du groenland	Greenland halibut	Reinhardtius hippoglossoides	Rehi	turbot	muscle						45.641	14.227	-18.85	15.88	3.20806	6	1	14.5323	14.1851	7	1	Soxhlet		frozen			predicted_mixture_model	-18.85	true_(soxhlet)	-0.012	-0.611
Rehi1996_446	-19.493	13.1603	nwGSL	Greenland halibut	1995-2003	summer	1996	24	8	Matane	23.7	108.6	49.029	-67.29	236		pleuronectidae	fletan du groenland	Greenland halibut	Reinhardtius hippoglossoides	Rehi	turbot	muscle						45.31	14.514	-18.87	14.27	3.12181	6	1	13.1603	13.3295	7	1	Soxhlet		frozen			predicted_mixture_model	-18.87	true_(soxhlet)	-0.012	-0.611
Rehi1996_447	-19.663	13.0495	nwGSL	Greenland halibut	1995-2003	summer	1996	24	8	Matane	21.9	89.3	49.029	-67.29	236		pleuronectidae	fletan du groenland	Greenland halibut	Reinhardtius hippoglossoides	Rehi	turbot	muscle						44.643	14.454	-19.04	14.14	3.08863	6	1	13.0495	13.2365	7	1	Soxhlet		frozen			predicted_mixture_model	-19.04	true_(soxhlet)	-0.012	-0.611
Rehi2019_36	-19.091	13.066	nwGSL	Greenland halibut	2019-2021	summer	2019	29	8	Teleost 016 EM_106		223	49.046	-67.375	242	106	pleuronectidae	fletan du groenland	Greenland halibut	Reinhardtius hippoglossoides	Rehi	turbot	muscle	54.645	10.122	-20.813	13.066	5.39864	43.35	13.665	-19.054	13.816	3.17234	6	1	12.7733	12.2145	7	1	Folch		frozen	Teleost 016	312	true	-19.054	true	-0.003	-0.034
Rehi2019_37	-18.828	12.913	nwGSL	Greenland halibut	2019-2021	summer	2019	29	8	Teleost 016 EM_106		163.5	49.046	-67.375	242	106	pleuronectidae	fletan du groenland	Greenland halibut	Reinhardtius hippoglossoides	Rehi	turbot	muscle	54.531	10.308	-20.498	12.913	5.29016	43.833	14.023	-18.791	14.244	3.12579	6	1	13.1381	13.4315	7	1	Folch		frozen	Teleost 016	312	true	-18.791	true	-0.003	-0.034
Rehi2019_38	-19.567	12.171	nwGSL	Greenland halibut	2019-2021	summer	2019	29	8	Teleost 016 EM_106	27	147	49.046	-67.375	242	106	pleuronectidae	fletan du groenland	Greenland halibut	Reinhardtius hippoglossoides	Rehi	turbot	muscle	49.591	12.333	-19.954	12.171	4.021	43.166	13.593	-19.53	13.402	3.17561	6	1	12.4205	12.1619	7	1	Folch		frozen	Teleost 016	312	true	-19.53	true	-0.003	-0.034
Rehi2019_39	-19.064	13.144	nwGSL	Greenland halibut	2019-2021	summer	2019	29	8	Teleost 016 EM_106		103	49.046	-67.375	242	106	pleuronectidae	fletan du groenland	Greenland halibut	Reinhardtius hippoglossoides	Rehi	turbot	muscle	54.886	9.884	-21.267	13.144	5.55301	44.67	14.215	-19.027	14.199	3.14246	6	1	13.0997	13.5941	7	1	Folch		frozen	Teleost 016	312	true	-19.027	true	-0.003	-0.034
Rehi2019_40	-19.011	12.729	nwGSL	Greenland halibut	2019-2021	summer	2019	29	8	Teleost 016 EM_106		114	49.046	-67.375	242	106	pleuronectidae	fletan du groenland	Greenland halibut	Reinhardtius hippoglossoides	Rehi	turbot	muscle	50.512	11.749	-20.136	12.729	4.29926	43.875	13.989	-18.974	14.154	3.13639	6	1	13.0614	13.2	7	1	Folch		frozen	Teleost 016	312	true	-18.974	true	-0.003	-0.034
Rehi2019_41	-18.883	12.649	nwGSL	Greenland halibut	2019-2021	summer	2019	29	8	Teleost 016 EM_106		127	49.046	-67.375	242	106	pleuronectidae	fletan du groenland	Greenland halibut	Reinhardtius hippoglossoides	Rehi	turbot	muscle	53.016	10.988	-20.76	12.649	4.8249	44.013	13.968	-18.846	13.642	3.15099	6	1	12.6251	13.1361	7	1	Folch		frozen	Teleost 016	312	true	-18.846	true	-0.003	-0.034
Rehi2019_42	-18.777	12.415	nwGSL	Greenland halibut	2019-2021	summer	2019	29	8	Teleost 016 EM_106		167.5	49.046	-67.375	242	106	pleuronectidae	fletan du groenland	Greenland halibut	Reinhardtius hippoglossoides	Rehi	turbot	muscle	53.158	10.729	-21.133	12.415	4.95461	45.48	14.449	-18.74	13.501	3.14762	6	1	12.5049	12.8915	7	1	Folch		frozen	Teleost 016	312	true	-18.74	true	-0.003	-0.034
Rehi2019_43	-19.386	13.34	nwGSL	Greenland halibut	2019-2021	summer	2019	29	8	Teleost 016 EM_106	33.7	315	49.046	-67.375	242	106	pleuronectidae	fletan du groenland	Greenland halibut	Reinhardtius hippoglossoides	Rehi	turbot	muscle	59.919	7.779	-21.037	13.34	7.70266	44.147	14.073	-19.349	14.78	3.137	6	1	13.5949	13.7141	7	1	Folch		frozen	Teleost 016	312	true	-19.349	true	-0.003	-0.034
Rehi2019_44	-19.099	12.56	nwGSL	Greenland halibut	2019-2021	summer	2019	29	8	Teleost 016 EM_106	32.9	288	49.046	-67.375	242	106	pleuronectidae	fletan du groenland	Greenland halibut	Reinhardtius hippoglossoides	Rehi	turbot	muscle			-21.444	12.56		44.613	14.217	-19.062	14.274	3.138	6	1	13.1637	14.1188	7	1	Folch		frozen	Teleost 016	312	true	-19.062	true	-0.003	-0.034
Rehi2019_45	-18.453	12.8	nwGSL	Greenland halibut	2019-2021	summer	2019	29	8	Teleost 016 EM_106		166.5	49.046	-67.375	242	106	pleuronectidae	fletan du groenland	Greenland halibut	Reinhardtius hippoglossoides	Rehi	turbot	muscle	61.306	6.889	-21.315	12.8	8.89911	43.919	14.037	-18.416	13.779	3.1288	6	1	12.7418	12.9607	7	1	Folch		frozen	Teleost 016	312	true	-18.416	true	-0.003	-0.034
Rehi2019_46	-19.686	13.328	nwGSL	Greenland halibut	2019-2021	summer	2019	28	8	Teleost 016 G_95	32.6	256	49.977	-65.587	241	95	pleuronectidae	fletan du groenland	Greenland halibut	Reinhardtius hippoglossoides	Rehi	turbot	muscle	54.355	10.38	-20.774	13.328	5.23651	44.188	14.083	-19.649	14.75	3.13768	6	1	13.5693	14.4834	7	1	Folch		frozen	Teleost 016	221	true	-19.649	true	-0.003	-0.034
Rehi2019_47	-19.219	12.428	nwGSL	Greenland halibut	2019-2021	summer	2019	28	8	Teleost 016 G_95		123	49.977	-65.587	241	95	pleuronectidae	fletan du groenland	Greenland halibut	Reinhardtius hippoglossoides	Rehi	turbot	muscle	51.877	11.177	-20.377	12.428	4.64141	44.104	14.046	-19.182	14.242	3.13997	6	1	13.1364	13.0134	7	1	Folch		frozen	Teleost 016	221	true	-19.182	true	-0.003	-0.034
Rehi2019_48	-19.943	12.273	nwGSL	Greenland halibut	2019-2021	summer	2019	28	8	Teleost 016 G_95		135.5	49.977	-65.587	241	95	pleuronectidae	fletan du groenland	Greenland halibut	Reinhardtius hippoglossoides	Rehi	turbot	muscle	54.942	13.74	-20.131	12.273	3.99869	43.428	13.969	-19.906	12.898	3.10888	6	1	11.991	12.0493	7	1	Folch		frozen	Teleost 016	221	true	-19.906	true	-0.003	-0.034
Rehi2019_49	-19.467	11.687	nwGSL	Greenland halibut	2019-2021	summer	2019	28	8	Teleost 016 G_95		136.5	49.977	-65.587	241	95	pleuronectidae	fletan du groenland	Greenland halibut	Reinhardtius hippoglossoides	Rehi	turbot	muscle	48.971	12.374	-20.338	11.687	3.95757	43.389	13.993	-19.43	13.378	3.10076	6	1	12.4001	12.3035	7	1	Folch		frozen	Teleost 016	221	true	-19.43	true	-0.003	-0.034
Rehi2019_50	-18.887	12.949	nwGSL	Greenland halibut	2019-2021	summer	2019	28	8	Teleost 016 G_95		199	49.977	-65.587	241	95	pleuronectidae	fletan du groenland	Greenland halibut	Reinhardtius hippoglossoides	Rehi	turbot	muscle	56.169	9.419	-21.156	12.949	5.96337	44.153	14.117	-18.85	14.04	3.12765	6	1	12.9642	13.3999	7	1	Folch		frozen	Teleost 016	221	true	-18.85	true	-0.003	-0.034
Rehi2019_51	-19.143	13.025	nwGSL	Greenland halibut	2019-2021	summer	2019	28	8	Teleost 016 G_95		240.5	49.977	-65.587	241	95	pleuronectidae	fletan du groenland	Greenland halibut	Reinhardtius hippoglossoides	Rehi	turbot	muscle	57.857	8.556	-21.62	13.025	6.76216	43.263	13.768	-19.106	14.049	3.14229	6	1	12.9719	13.3729	7	1	Folch		frozen	Teleost 016	221	true	-19.106	true	-0.003	-0.034
Rehi2019_52	-19.484	13.187	nwGSL	Greenland halibut	2019-2021	summer	2019	28	8	Teleost 016 G_95		166	49.977	-65.587	241	95	pleuronectidae	fletan du groenland	Greenland halibut	Reinhardtius hippoglossoides	Rehi	turbot	muscle	53.719	10.679	-20.901	13.187	5.03034	43.018	13.794	-19.447	13.848	3.1186	6	1	12.8006	12.6457	7	1	Folch		frozen	Teleost 016	221	true	-19.447	true	-0.003	-0.034
Rehi2019_53	-19.16	12.322	nwGSL	Greenland halibut	2019-2021	summer	2019	28	8	Teleost 016 G_95		230	49.977	-65.587	241	95	pleuronectidae	fletan du groenland	Greenland halibut	Reinhardtius hippoglossoides	Rehi	turbot	muscle	54.6625	9.928	-21.0005	12.322	5.50825	43.68	14.0465	-19.123	13.8725	3.10964	6	1	12.8215	12.5147	7	1	Folch		frozen	Teleost 016	221	true	-19.123	true	-0.003	-0.034
Rehi2019_54	-19.211	13.4892	nwGSL	Greenland halibut	2019-2021	summer	2019	28	8	Teleost 016 G_95		321	49.977	-65.587	241	95	pleuronectidae	fletan du groenland	Greenland halibut	Reinhardtius hippoglossoides	Rehi	turbot	muscle						44.37	14.338	-19.174	14.656	3.09457	6	1	13.4892	13.068	7	1	Folch		frozen	Teleost 016	221	predicted_mixture_model	-19.174	true	-0.003	-0.034
Rehi2019_55	-19.108	12.759	nwGSL	Greenland halibut	2019-2021	summer	2019	28	8	Teleost 016 G_95		206.5	49.977	-65.587	241	95	pleuronectidae	fletan du groenland	Greenland halibut	Reinhardtius hippoglossoides	Rehi	turbot	muscle	54.294	10.272	-20.87	12.759	5.28563	44.319	14.033	-19.071	14.329	3.1582	6	1	13.2105	13.379	7	1	Folch		frozen	Teleost 016	221	true	-19.071	true	-0.003	-0.034
Rehi2020_11	-19.088	12.376	nwGSL	Greenland halibut	2019-2021	summer	2020	15	8	Teleost 017 G_24	28	162	49.359	-66.734	228	24	pleuronectidae	fletan du groenland	Greenland halibut	Reinhardtius hippoglossoides	Rehi	turbot	muscle	55.559	8.977	-21.403	12.376	6.18904	43.978	14.134	-19.088	13.853	3.1115	6	1	12.8049	12.2353	7	1	Folch		frozen	Teleost 017	291	true	-19.088	true	0	0
Rehi2020_12	-19.085	13.271	nwGSL	Greenland halibut	2019-2021	summer	2020	15	8	Teleost 017 G_24	31.4	248.5	49.359	-66.734	228	24	pleuronectidae	fletan du groenland	Greenland halibut	Reinhardtius hippoglossoides	Rehi	turbot	muscle	50.548	11.594	-20.656	13.271	4.35984	43.76	13.961	-19.085	14.642	3.13445	6	1	13.4773	13.2698	7	1	Folch		frozen	Teleost 017	291	true	-19.085	true	0	0
Rehi2020_13	-19.024	13.144	nwGSL	Greenland halibut	2019-2021	summer	2020	15	8	Teleost 017 G_24	29.9	201	49.359	-66.734	228	24	pleuronectidae	fletan du groenland	Greenland halibut	Reinhardtius hippoglossoides	Rehi	turbot	muscle	55.245	9.644	-21.348	13.144	5.72843	44.694	14.101	-19.024	14.59	3.16956	6	1	13.433	12.9293	7	1	Folch		frozen	Teleost 017	291	true	-19.024	true	0	0
Rehi2020_14	-18.409	12.916	nwGSL	Greenland halibut	2019-2021	summer	2020	15	8	Teleost 017 G_24	26.6	160	49.359	-66.734	228	24	pleuronectidae	fletan du groenland	Greenland halibut	Reinhardtius hippoglossoides	Rehi	turbot	muscle	54.504	9.484	-21.335	12.916	5.74694	43.886	14.19	-18.409	14.151	3.09274	6	1	13.0588	13.1549	7	1	Folch		frozen	Teleost 017	291	true	-18.409	true	0	0
Rehi2020_15	-18.405	13.542	nwGSL	Greenland halibut	2019-2021	summer	2020	15	8	Teleost 017 G_24	32.7	302	49.359	-66.734	228	24	pleuronectidae	fletan du groenland	Greenland halibut	Reinhardtius hippoglossoides	Rehi	turbot	muscle	53.918	10.245	-20.781	13.542	5.26286	44.531	14.202	-18.405	14.425	3.13554	6	1	13.2923	12.8062	7	1	Folch		frozen	Teleost 017	291	true	-18.405	true	0	0
Rehi2020_16	-19.421	11.818	nwGSL	Greenland halibut	2019-2021	summer	2020	15	8	Teleost 017 G_18	22.6	76	49.467	-65.274	228	18	pleuronectidae	fletan du groenland	Greenland halibut	Reinhardtius hippoglossoides	Rehi	turbot	muscle	47.317	12.558	-20.442	11.818	3.76788	43.535	13.938	-19.421	12.995	3.12348	6	1	12.0737	11.8439	7	1	Folch		frozen	Teleost 017	362	true	-19.421	true	0	0
Rehi2020_17	-19.105	12.436	nwGSL	Greenland halibut	2019-2021	summer	2020	15	8	Teleost 017 G_18	24.4	105.5	49.467	-65.274	228	18	pleuronectidae	fletan du groenland	Greenland halibut	Reinhardtius hippoglossoides	Rehi	turbot	muscle	53.822	9.917	-21.236	12.436	5.42725	43.413	13.853	-19.105	14.474	3.13383	6	1	13.3341	13.6234	7	1	Folch		frozen	Teleost 017	362	true	-19.105	true	0	0
Rehi2020_18	-18.9	12.171	nwGSL	Greenland halibut	2019-2021	summer	2020	15	8	Teleost 017 G_18	26	130	49.467	-65.274	228	18	pleuronectidae	fletan du groenland	Greenland halibut	Reinhardtius hippoglossoides	Rehi	turbot	muscle	52.268	10.774	-21.043	12.171	4.85131	43.216	13.933	-18.9	13.74	3.1017	6	1	12.7086	12.4292	7	1	Folch		frozen	Teleost 017	362	true	-18.9	true	0	0
Rehi2020_19	-18.856	12.285	nwGSL	Greenland halibut	2019-2021	summer	2020	15	8	Teleost 017 G_18	26.8	162.5	49.467	-65.274	228	18	pleuronectidae	fletan du groenland	Greenland halibut	Reinhardtius hippoglossoides	Rehi	turbot	muscle	55.691	9.393	-21.554	12.285	5.92899	43.802	14.062	-18.856	14.206	3.11492	6	1	13.1057	12.8014	7	1	Folch		frozen	Teleost 017	362	true	-18.856	true	0	0
Rehi2020_20	-19.276	12.407	nwGSL	Greenland halibut	2019-2021	summer	2020	15	8	Teleost 017 G_18	25.6	127	49.467	-65.274	228	18	pleuronectidae	fletan du groenland	Greenland halibut	Reinhardtius hippoglossoides	Rehi	turbot	muscle	55.483	9.2965	-21.4795	12.407	5.96894	43.8695	14.1025	-19.2765	13.536	3.11076	6	1	12.5347	13.0849	7	1	Folch		frozen	Teleost 017	362	true	-19.2765	true	0	0
Rehi2021_76	-18.9393	12.4306	nwGSL	Greenland halibut	2019-2021	summer	2021	15	8	telost_gulfNW_102	30.4	245.5	49.2618	-66.7633	228	102	pleuronectidae	fletan du groenland	Greenland halibut	Reinhardtius hippoglossoides	Rehi	turbot	muscle	54.1781	10.1207	-21.6762	12.4306	5.35322	45.8017	14.4638	-18.9393	14.0052	3.16664	6	1	12.9346	12.7601	7	1	Folch		frozen	18	311	true	-18.9393	true
Rehi2021_77	-18.9195	12.5833	nwGSL	Greenland halibut	2019-2021	summer	2021	15	8	telost_gulfNW_102	31.4	286.5	49.2618	-66.7633	228	102	pleuronectidae	fletan du groenland	Greenland halibut	Reinhardtius hippoglossoides	Rehi	turbot	muscle	56.1101	10.1258	-21.9491	12.5833	5.54129	45.1927	14.405	-18.9195	14.0717	3.1373	6	1	12.9912	12.6654	7	1	Folch		frozen	18	311	true	-18.9195	true
Rehi2021_78	-18.8591	12.8535	nwGSL	Greenland halibut	2019-2021	summer	2021	15	8	telost_gulfNW_102	30.5	216.5	49.2618	-66.7633	228	102	pleuronectidae	fletan du groenland	Greenland halibut	Reinhardtius hippoglossoides	Rehi	turbot	muscle	56.8353	11.5962	-21.2194	12.8535	4.90121	45.0067	14.3489	-18.8591	14.4124	3.1366	6	1	13.2816	13.3142	7	1	Folch		frozen	18	311	true	-18.8591	true
Rehi2021_79	-18.579	12.8504	nwGSL	Greenland halibut	2019-2021	summer	2021	15	8	telost_gulfNW_101	33.8	323.5	49.2768	-66.1915	228	101	pleuronectidae	fletan du groenland	Greenland halibut	Reinhardtius hippoglossoides	Rehi	turbot	muscle	58.7627	9.54264	-21.8631	12.8504	6.1579	46.2246	15.0267	-18.579	14.3842	3.07616	6	1	13.2575	13.2255	7	1	Folch		frozen	18	294	true	-18.579	true
Rehi2021_80	-18.8626	12.9359	nwGSL	Greenland halibut	2019-2021	summer	2021	15	8	telost_gulfNW_101	31.7	291	49.2768	-66.1915	228	101	pleuronectidae	fletan du groenland	Greenland halibut	Reinhardtius hippoglossoides	Rehi	turbot	muscle	55.0012	10.6899	-21.4518	12.9359	5.14466	45.6933	14.4544	-18.8626	14.5737	3.16119	6	1	13.419	13.9204	7	1	Folch		frozen	18	294	true	-18.8626	true
Rehi2021_81	-18.969	12.5955	nwGSL	Greenland halibut	2019-2021	summer	2021	15	8	telost_gulfNW_101	31.7	257.5	49.2768	-66.1915	228	101	pleuronectidae	fletan du groenland	Greenland halibut	Reinhardtius hippoglossoides	Rehi	turbot	muscle	55.5515	10.301	-21.6278	12.5955	5.39285	46.0531	14.3877	-18.969	14.1987	3.20087	6	1	13.0995	13.1439	7	1	Folch		frozen	18	294	true	-18.969	true
Rehi2021_82	-19.0828	12.9384	nwGSL	Greenland halibut	2019-2021	summer	2021	15	8	telost_gulfNW_101	33.8	306	49.2768	-66.1915	228	101	pleuronectidae	fletan du groenland	Greenland halibut	Reinhardtius hippoglossoides	Rehi	turbot	muscle	56.675	10.5268	-21.522	12.9384	5.38386	45.7388	14.3838	-19.0828	14.4608	3.17987	6	1	13.3228	12.7367	7	1	Folch		frozen	18	294	true	-19.0828	true
Rehi2021_83	-18.7651	12.8545	nwGSL	Greenland halibut	2019-2021	summer	2021	15	8	telost_gulfNW_101	34.3	334.5	49.2768	-66.1915	228	101	pleuronectidae	fletan du groenland	Greenland halibut	Reinhardtius hippoglossoides	Rehi	turbot	muscle	57.1049	9.53633	-21.7326	12.8545	5.98814	45.2608	14.3096	-18.7651	14.2088	3.16298	6	1	13.1081	13.5911	7	1	Folch		frozen	18	294	true	-18.7651	true
Rehi2021_84	-18.9462	13.0022	nwGSL	Greenland halibut	2019-2021	summer	2021	15	8	telost_gulfNW_101	34.5	359.5	49.2768	-66.1915	228	101	pleuronectidae	fletan du groenland	Greenland halibut	Reinhardtius hippoglossoides	Rehi	turbot	muscle	59.7095	8.85673	-22.0529	13.0022	6.74171	45.7135	14.1986	-18.9462	14.5999	3.21957	6	1	13.4414	13.4525	7	1	Folch		frozen	18	294	true	-18.9462	true
Rehi2021_85	-18.966	13.0366	nwGSL	Greenland halibut	2019-2021	summer	2021	15	8	telost_gulfNW_101	32.4	303.5	49.2768	-66.1915	228	101	pleuronectidae	fletan du groenland	Greenland halibut	Reinhardtius hippoglossoides	Rehi	turbot	muscle	55.1882	10.2931	-21.4488	13.0366	5.36168	45.7535	14.2219	-18.966	14.3065	3.21712	6	1	13.1914	13.4924	7	1	Folch		frozen	18	294	true	-18.966	true
Mn_1997_GL97021_SK_D	-18.979	14.4584	nwGSL	humpback whale	1995-2003	summer	1997	31	8						243		balaenopteridae	rorqual a bosse	humpback whale	Megaptera novaeangliae	Mn	Mn	skin				14.4584		40.712	14.6828	-18.3719	14.6744	2.77277	1	1	14.3804	14.0512	3	1	Folch	n	dmso			predicted_DMSO_eq	-18.3719	true corrected for DMSO effect	-0.014	-0.592
Mn_1997_GL97023_SK_D	-18.958	14.6395	nwGSL	humpback whale	1995-2003	summer	1997	1	9						244		balaenopteridae	rorqual a bosse	humpback whale	Megaptera novaeangliae	Mn	Mn	skin				14.6395		39.2001	13.9023	-18.3516	14.863	2.81969	1	1	14.5122	14.1632	3	1	Folch	n	dmso			predicted_DMSO_eq	-18.3516	true corrected for DMSO effect	-0.014	-0.592
Mn_1997_GL97024_SK_D	-18.971	14.6395	nwGSL	humpback whale	1995-2003	summer	1997	12	9						255		balaenopteridae	rorqual a bosse	humpback whale	Megaptera novaeangliae	Mn	Mn	skin				14.6395		42.125	14.4385	-18.364	14.863	2.91754	1	1	14.5122	14.085	3	1	Folch	n	dmso			predicted_DMSO_eq	-18.364	true corrected for DMSO effect	-0.014	-0.592
Mn_1997_GL97025_SK_D	-18.762	12.52	nwGSL	humpback whale	1995-2003	summer	1997	12	9						255		balaenopteridae	rorqual a bosse	humpback whale	Megaptera novaeangliae	Mn	Mn	skin				12.52		41.5777	14.8096	-18.1551	12.6552	2.80748	1	1	12.9699	13.6127	3	1	Folch	n	dmso			predicted_DMSO_eq	-18.1551	true corrected for DMSO effect	-0.014	-0.592
Mn_1997_GL97026_SK_D	-18.56	12.9761	nwGSL	humpback whale	1995-2003	summer	1997	13	9						256		balaenopteridae	rorqual a bosse	humpback whale	Megaptera novaeangliae	Mn	Mn	skin				12.9761		39.8471	14.1694	-17.9534	13.1303	2.8122	1	1	13.3018	13.0475	3	1	Folch	n	dmso			predicted_DMSO_eq	-17.9534	true corrected for DMSO effect	-0.014	-0.592
Mn_1997_GL97027_SK_D	-18.677	12.2434	nwGSL	humpback whale	1995-2003	fall	1997	13	10						286		balaenopteridae	rorqual a bosse	humpback whale	Megaptera novaeangliae	Mn	Mn	skin				12.2434		35.2721	12.8499	-18.0704	12.3671	2.74494	1	1	12.7686	11.4633	3	1	Folch	n	dmso			predicted_DMSO_eq	-18.0704	true corrected for DMSO effect	-0.014	-0.592
Mn_1997_GL97028_SK_D	-19.018	12.7481	nwGSL	humpback whale	1995-2003	fall	1997	13	10						286		balaenopteridae	rorqual a bosse	humpback whale	Megaptera novaeangliae	Mn	Mn	skin				12.7481		36.9845	13.4621	-18.411	12.8928	2.74731	1	1	13.1358	12.6233	3	1	Folch	n	dmso			predicted_DMSO_eq	-18.411	true corrected for DMSO effect	-0.014	-0.592
Mn_1997_GL97073_SK_D	-18.611	14.1181	nwGSL	humpback whale	1995-2003	summer	1997	31	8						243		balaenopteridae	rorqual a bosse	humpback whale	Megaptera novaeangliae	Mn	Mn	skin				14.1181		40.6132	14.7919	-18.0044	14.3199	2.74563	1	1	14.1327	14.4739	3	1	Folch	n	dmso			predicted_DMSO_eq	-18.0044	true corrected for DMSO effect	-0.014	-0.592
Mn_1997_GL97074_SK_D	-18.566	14.1484	nwGSL	humpback whale	1995-2003	summer	1997	31	8						243		balaenopteridae	rorqual a bosse	humpback whale	Megaptera novaeangliae	Mn	Mn	skin				14.1484		40.3542	14.633	-17.9595	14.3514	2.75776	1	1	14.1548	14.3662	3	1	Folch	n	dmso			predicted_DMSO_eq	-17.9595	true corrected for DMSO effect	-0.014	-0.592
Mn_1997_GL97075_SK_D	-18.744	14.0281	nwGSL	humpback whale	1995-2003	summer	1997	31	8						243		balaenopteridae	rorqual a bosse	humpback whale	Megaptera novaeangliae	Mn	Mn	skin				14.0281		44.2131	15.0251	-18.1371	14.2261	2.94263	1	1	14.0672	13.9273	3	1	Folch	n	dmso			predicted_DMSO_eq	-18.1371	true corrected for DMSO effect	-0.014	-0.592
Mn_1997_GL97076_SK_D	-18.832	14.3587	nwGSL	humpback whale	1995-2003	summer	1997	31	8						243		balaenopteridae	rorqual a bosse	humpback whale	Megaptera novaeangliae	Mn	Mn	skin				14.3587		43.5686	15.7154	-18.225	14.5705	2.77235	1	1	14.3078	13.9316	3	1	Folch	n	dmso			predicted_DMSO_eq	-18.225	true corrected for DMSO effect	-0.014	-0.592
Mn_1997_GL97077_SK_D	-18.782	14.0975	nwGSL	humpback whale	1995-2003	summer	1997	11	9						254		balaenopteridae	rorqual a bosse	humpback whale	Megaptera novaeangliae	Mn	Mn	skin				14.0975		40.5063	14.9173	-18.1749	14.2985	2.7154	1	1	14.1178	13.3168	3	1	Folch	n	dmso			predicted_DMSO_eq	-18.1749	true corrected for DMSO effect	-0.014	-0.592
Mn_1997_GL97078_SK_D	-18.747	13.6035	nwGSL	humpback whale	1995-2003	summer	1997	11	9						254		balaenopteridae	rorqual a bosse	humpback whale	Megaptera novaeangliae	Mn	Mn	skin				13.6035		42.4575	16.0138	-18.1398	13.7839	2.65131	1	1	13.7583	13.2477	3	1	Folch	n	dmso			predicted_DMSO_eq	-18.1398	true corrected for DMSO effect	-0.014	-0.592
Mn_1997_GL97080_SK_D	-18.838	13.4294	nwGSL	humpback whale	1995-2003	summer	1997	13	9						256		balaenopteridae	rorqual a bosse	humpback whale	Megaptera novaeangliae	Mn	Mn	skin				13.4294		40.8793	15.1878	-18.2312	13.6025	2.69158	1	1	13.6316	12.5038	3	1	Folch	n	dmso			predicted_DMSO_eq	-18.2312	true corrected for DMSO effect	-0.014	-0.592
Mn_1997_GL97081_SK_D	-18.938	14.1865	nwGSL	humpback whale	1995-2003	summer	1997	13	9						256		balaenopteridae	rorqual a bosse	humpback whale	Megaptera novaeangliae	Mn	Mn	skin				14.1865				-18.3314	14.3912		1	1	14.1825	13.5282	3	1	Folch	n	dmso			predicted_DMSO_eq	-18.3314	true corrected for DMSO effect	-0.014	-0.592
Mn_1997_GL97082_SK_D	-18.639	13.5135	nwGSL	humpback whale	1995-2003	summer	1997	14	9						257		balaenopteridae	rorqual a bosse	humpback whale	Megaptera novaeangliae	Mn	Mn	skin				13.5135		43.5223	16.0639	-18.0325	13.6901	2.70933	1	1	13.6928	13.626	3	1	Folch	n	dmso			predicted_DMSO_eq	-18.0325	true corrected for DMSO effect	-0.014	-0.592
Mn_1997_GL97083_SK_D	-18.616	13.2846	nwGSL	humpback whale	1995-2003	summer	1997	14	9						257		balaenopteridae	rorqual a bosse	humpback whale	Megaptera novaeangliae	Mn	Mn	skin				13.2846		44.7689	16.4303	-18.0096	13.4517	2.72478	1	1	13.5262	14.5903	3	1	Folch	n	dmso			predicted_DMSO_eq	-18.0096	true corrected for DMSO effect	-0.014	-0.592
Mn_1998_GL98020_SK_D	-18.884	12.8679	nwGSL	humpback whale	1995-2003	summer	1998	11	9						254		balaenopteridae	rorqual a bosse	humpback whale	Megaptera novaeangliae	Mn	Mn	skin				12.8679		45.3818	15.7494	-18.2945	13.0176	2.8815	1	1	13.223	13.1617	3	1	Folch	n	dmso			predicted_DMSO_eq	-18.2945	true corrected for DMSO effect	-0.016	-0.573
Mn_1998_GL98021_SK_D	-18.788	12.8327	nwGSL	humpback whale	1995-2003	summer	1998	11	9						254		balaenopteridae	rorqual a bosse	humpback whale	Megaptera novaeangliae	Mn	Mn	skin				12.8327		43.5203	15.2262	-18.1987	12.9809	2.85825	1	1	13.1974	13.4834	3	1	Folch	n	dmso			predicted_DMSO_eq	-18.1987	true corrected for DMSO effect	-0.016	-0.573
Mn_1998_GL98034_SK_D	-18.443	13.6407	nwGSL	humpback whale	1995-2003	summer	1998	27	8						239		balaenopteridae	rorqual a bosse	humpback whale	Megaptera novaeangliae	Mn	Mn	skin				13.6407		43.5998	16.681	-17.854	13.8226	2.61374	1	1	13.7853	13.5092	3	1	Folch	n	dmso			predicted_DMSO_eq	-17.854	true corrected for DMSO effect	-0.016	-0.573
Mn_1998_GL98035_SK_D	-18.446	14.2814	nwGSL	humpback whale	1995-2003	summer	1998	27	8						239		balaenopteridae	rorqual a bosse	humpback whale	Megaptera novaeangliae	Mn	Mn	skin				14.2814		40.7612	15.5644	-17.8567	14.49	2.61887	1	1	14.2516	13.7847	3	1	Folch	n	dmso			predicted_DMSO_eq	-17.8567	true corrected for DMSO effect	-0.016	-0.573
Mn_1998_GL98036_SK_D	-17.848	12.9285	nwGSL	humpback whale	1995-2003	fall	1998	18	9						261		balaenopteridae	rorqual a bosse	humpback whale	Megaptera novaeangliae	Mn	Mn	skin				12.9285		42.9124	15.9714	-17.2589	13.0808	2.68682	1	1	13.2671	12.7978	3	1	Folch	n	dmso			predicted_DMSO_eq	-17.2589	true corrected for DMSO effect	-0.016	-0.573
Mn_1998_GL98037_SK_D	-18.509	12.8933	nwGSL	humpback whale	1995-2003	fall	1998	7	10						280		balaenopteridae	rorqual a bosse	humpback whale	Megaptera novaeangliae	Mn	Mn	skin				12.8933		44.1617	16.1725	-17.92	13.0441	2.73066	1	1	13.2415	13.9568	3	1	Folch	n	dmso			predicted_DMSO_eq	-17.92	true corrected for DMSO effect	-0.016	-0.573
Mn_1999_GL99008_SK_D	-19.253	12.8894	nwGSL	humpback whale	1995-2003	summer	1999	22	7						203		balaenopteridae	rorqual a bosse	humpback whale	Megaptera novaeangliae	Mn	Mn	skin				12.8894		39.6556	14.8534	-18.6868	13.04	2.6698	1	1	13.2386	13.4062	3	1	Folch	n	dmso			predicted_DMSO_eq	-18.6868	true corrected for DMSO effect	-0.012	-0.554
Mn_1999_GL99009_SK_D	-19.055	12.8008	nwGSL	humpback whale	1995-2003	summer	1999	16	8						228		balaenopteridae	rorqual a bosse	humpback whale	Megaptera novaeangliae	Mn	Mn	skin				12.8008		37.2218	12.9503	-18.4891	12.9477	2.8742	1	1	13.1742	12.9975	3	1	Folch	n	dmso			predicted_DMSO_eq	-18.4891	true corrected for DMSO effect	-0.012	-0.554
Mn_1999_GL99010_SK_D	-18.698	12.1955	nwGSL	humpback whale	1995-2003	summer	1999	20	8						232		balaenopteridae	rorqual a bosse	humpback whale	Megaptera novaeangliae	Mn	Mn	skin				12.1955		36.2508	13.6623	-18.1323	12.3172	2.65335	1	1	12.7338	12.3657	3	1	Folch	n	dmso			predicted_DMSO_eq	-18.1323	true corrected for DMSO effect	-0.012	-0.554
Mn_1999_GL99011_SK_D	-18.824	13.2819	nwGSL	humpback whale	1995-2003	summer	1999	21	8						233		balaenopteridae	rorqual a bosse	humpback whale	Megaptera novaeangliae	Mn	Mn	skin				13.2819		37.2495	13.9161	-18.2573	13.4489	2.67673	1	1	13.5243	13.7965	3	1	Folch	n	dmso			predicted_DMSO_eq	-18.2573	true corrected for DMSO effect	-0.012	-0.554
Mn_1999_GL99012_SK_D	-19.311	12.0508	nwGSL	humpback whale	1995-2003	summer	1999	21	8						233		balaenopteridae	rorqual a bosse	humpback whale	Megaptera novaeangliae	Mn	Mn	skin				12.0508		36.3275	12.0933	-18.7445	12.1665	3.00397	1	1	12.6285	13.2012	3	1	Folch	n	dmso			predicted_DMSO_eq	-18.7445	true corrected for DMSO effect	-0.012	-0.554
Mn_1999_GL99013_SK_D	-18.827	12.5361	nwGSL	humpback whale	1995-2003	summer	1999	2	9						245		balaenopteridae	rorqual a bosse	humpback whale	Megaptera novaeangliae	Mn	Mn	skin				12.5361		35.732	13.5116	-18.2608	12.6719	2.64454	1	1	12.9816	12.7403	3	1	Folch	n	dmso			predicted_DMSO_eq	-18.2608	true corrected for DMSO effect	-0.012	-0.554
Mn_1999_GL99014_SK_D	-18.654	14.2552	nwGSL	humpback whale	1995-2003	summer	1999	2	9						245		balaenopteridae	rorqual a bosse	humpback whale	Megaptera novaeangliae	Mn	Mn	skin				14.2552		39.5109	14.9114	-18.0877	14.4627	2.64971	1	1	14.2325	13.7172	3	1	Folch	n	dmso			predicted_DMSO_eq	-18.0877	true corrected for DMSO effect	-0.012	-0.554
Mn_2000_GL00007_SK_D	-18.828	12.1818	nwGSL	humpback whale	1995-2003	summer	2000	3	7						185		balaenopteridae	rorqual a bosse	humpback whale	Megaptera novaeangliae	Mn	Mn	skin				12.1818		42.8578	15.8051	-18.2827	12.3029	2.71164	1	1	12.7238	12.7722	3	1	Folch	n	dmso			predicted_DMSO_eq	-18.2827	true corrected for DMSO effect	-0.011	-0.534
Mn_2000_GL00013_SK_D	-19	12.3375	nwGSL	humpback whale	1995-2003	summer	2000	21	7						203		balaenopteridae	rorqual a bosse	humpback whale	Megaptera novaeangliae	Mn	Mn	skin				12.3375		38.3264	13.5357	-18.4546	12.4651	2.83116	1	1	12.8371	12.7322	3	1	Folch	n	dmso			predicted_DMSO_eq	-18.4546	true corrected for DMSO effect	-0.011	-0.534
Mn_2000_GL00025_SK_D	-18.92	13.3121	nwGSL	humpback whale	1995-2003	summer	2000	12	8						225		balaenopteridae	rorqual a bosse	humpback whale	Megaptera novaeangliae	Mn	Mn	skin				13.3121		42.9421	15.7061	-18.3745	13.4803	2.73411	1	1	13.5462	13.3329	3	1	Folch	n	dmso			predicted_DMSO_eq	-18.3745	true corrected for DMSO effect	-0.011	-0.534
Mn_2000_GL00026_SK_D	-18.85	13.1532	nwGSL	humpback whale	1995-2003	summer	2000	23	8						236		balaenopteridae	rorqual a bosse	humpback whale	Megaptera novaeangliae	Mn	Mn	skin				13.1532		43.2055	15.611	-18.3046	13.3148	2.76763	1	1	13.4306	13.9627	3	1	Folch	n	dmso			predicted_DMSO_eq	-18.3046	true corrected for DMSO effect	-0.011	-0.534
Mn_2000_GL00027_SK_D	-19.407	12.9213	nwGSL	humpback whale	1995-2003	summer	2000	26	8						239		balaenopteridae	rorqual a bosse	humpback whale	Megaptera novaeangliae	Mn	Mn	skin				12.9213		42.8822	14.668	-18.8617	13.0733	2.92352	1	1	13.2619	13.0828	3	1	Folch	n	dmso			predicted_DMSO_eq	-18.8617	true corrected for DMSO effect	-0.011	-0.534
Mn_2000_GL00028_SK_D	-19.436	11.8961	nwGSL	humpback whale	1995-2003	summer	2000	26	8						239		balaenopteridae	rorqual a bosse	humpback whale	Megaptera novaeangliae	Mn	Mn	skin				11.8961		43.3261	15.7775	-18.8905	12.0053	2.74608	1	1	12.5159	12.1167	3	1	Folch	n	dmso			predicted_DMSO_eq	-18.8905	true corrected for DMSO effect	-0.011	-0.534
Mn_2000_GL00029_SK_D	-18.854	13.1194	nwGSL	humpback whale	1995-2003	summer	2000	27	8						240		balaenopteridae	rorqual a bosse	humpback whale	Megaptera novaeangliae	Mn	Mn	skin				13.1194		42.2745	15.2232	-18.3089	13.2796	2.77697	1	1	13.4061	14.1514	3	1	Folch	n	dmso			predicted_DMSO_eq	-18.3089	true corrected for DMSO effect	-0.011	-0.534
Mn_2000_GL00030_SK_D	-18.59	13.0473	nwGSL	humpback whale	1995-2003	summer	2000	30	8						243		balaenopteridae	rorqual a bosse	humpback whale	Megaptera novaeangliae	Mn	Mn	skin				13.0473		43.7455	16.0918	-18.0448	13.2045	2.71849	1	1	13.3536	13.0129	3	1	Folch	n	dmso			predicted_DMSO_eq	-18.0448	true corrected for DMSO effect	-0.011	-0.534
Mn_2000_GL00031_SK_D	-18.983	13.7193	nwGSL	humpback whale	1995-2003	summer	2000	27	8						240		balaenopteridae	rorqual a bosse	humpback whale	Megaptera novaeangliae	Mn	Mn	skin				13.7193		44.2864	16.1594	-18.4375	13.9044	2.74059	1	1	13.8425	14.2857	3	1	Folch	n	dmso			predicted_DMSO_eq	-18.4375	true corrected for DMSO effect	-0.011	-0.534
Mn_2000_GL00033_SK_D	-19.23	13.0204	nwGSL	humpback whale	1995-2003	fall	2000	23	10	Sept-Îles Pointe-des-Monts					297		balaenopteridae	rorqual a bosse	humpback whale	Megaptera novaeangliae	Mn	Mn	skin				13.0204		40.2223	14.7859	-18.685	13.1764	2.72035	1	1	13.334	13.1471	3	1	Folch	n	dmso			predicted_DMSO_eq	-18.685	true corrected for DMSO effect	-0.011	-0.534
Mn_2000_GL00051_SK_D	-19.157	13.6426	nwGSL	humpback whale	1995-2003	summer	2000	30	7						212		balaenopteridae	rorqual a bosse	humpback whale	Megaptera novaeangliae	Mn	Mn	skin				13.6426		39.3882	14.0886	-18.6115	13.8246	2.79576	1	1	13.7867	13.8836	3	1	Folch	n	dmso			predicted_DMSO_eq	-18.6115	true corrected for DMSO effect	-0.011	-0.534
Mn_2000_GL00052_SK_D	-18.998	13.3285	nwGSL	humpback whale	1995-2003	summer	2000	13	8						226		balaenopteridae	rorqual a bosse	humpback whale	Megaptera novaeangliae	Mn	Mn	skin				13.3285		36.3796	13.2576	-18.4524	13.4974	2.74405	1	1	13.5582	14.237	3	1	Folch	n	dmso			predicted_DMSO_eq	-18.4524	true corrected for DMSO effect	-0.011	-0.534
Mn_2000_GL00053_SK_D	-18.935	13.2975	nwGSL	humpback whale	1995-2003	summer	2000	13	8						226		balaenopteridae	rorqual a bosse	humpback whale	Megaptera novaeangliae	Mn	Mn	skin				13.2975		38.2414	13.8962	-18.3894	13.4651	2.75193	1	1	13.5356	13.1668	3	1	Folch	n	dmso			predicted_DMSO_eq	-18.3894	true corrected for DMSO effect	-0.011	-0.534
Mn_2000_GL00054_SK_D	-19.095	13.2473	nwGSL	humpback whale	1995-2003	summer	2000	13	8						226		balaenopteridae	rorqual a bosse	humpback whale	Megaptera novaeangliae	Mn	Mn	skin				13.2473		42.4463	15.2801	-18.5503	13.4128	2.77788	1	1	13.4991	14.0876	3	1	Folch	n	dmso			predicted_DMSO_eq	-18.5503	true corrected for DMSO effect	-0.011	-0.534
Mn_2001_GL01003_SK_D	-18.897	14.0014	nwGSL	humpback whale	1995-2003	summer	2001	29	6						181		balaenopteridae	rorqual a bosse	humpback whale	Megaptera novaeangliae	Mn	Mn	skin				14.0014		36.2556	13.335	-18.3684	14.1983	2.71882	1	1	14.0478	13.0957	3	1	Folch	n	dmso			predicted_DMSO_eq	-18.3684	true corrected for DMSO effect	-0.014	-0.514
Mn_2001_GL01008_SK_D	-19.525	12.5735	nwGSL	humpback whale	1995-2003	summer	2001	28	7						210		balaenopteridae	rorqual a bosse	humpback whale	Megaptera novaeangliae	Mn	Mn	skin				12.5735		42.7508	15.4381	-18.9963	12.7109	2.76918	1	1	13.0088	14.3103	3	1	Folch	n	dmso			predicted_DMSO_eq	-18.9963	true corrected for DMSO effect	-0.014	-0.514
Mn_2001_GL01009_SK_D	-19.657	13.4499	nwGSL	humpback whale	1995-2003	summer	2001	1	8						214		balaenopteridae	rorqual a bosse	humpback whale	Megaptera novaeangliae	Mn	Mn	skin				13.4499		34.2772	11.5961	-19.1284	13.6239	2.95593	1	1	13.6465	13.532	3	1	Folch	n	dmso			predicted_DMSO_eq	-19.1284	true corrected for DMSO effect	-0.014	-0.514
Mn_2001_GL01010_SK_D	-19.093	12.8478	nwGSL	humpback whale	1995-2003	summer	2001	3	8						216		balaenopteridae	rorqual a bosse	humpback whale	Megaptera novaeangliae	Mn	Mn	skin				12.8478		35.1711	13.1244	-18.5652	12.9967	2.6795	1	1	13.2084	12.8568	3	1	Folch	n	dmso			predicted_DMSO_eq	-18.5652	true corrected for DMSO effect	-0.014	-0.514
Mn_2001_GL01011_SK_D	-18.958	13.8206	nwGSL	humpback whale	1995-2003	summer	2001	12	8						225		balaenopteridae	rorqual a bosse	humpback whale	Megaptera novaeangliae	Mn	Mn	skin				13.8206		37.8669	14.1443	-18.4296	14.01	2.67718	1	1	13.9163	13.6948	3	1	Folch	n	dmso			predicted_DMSO_eq	-18.4296	true corrected for DMSO effect	-0.014	-0.514
Mn_2001_GL01012_SK_D	-18.961	13.1185	nwGSL	humpback whale	1995-2003	summer	2001	12	8						225		balaenopteridae	rorqual a bosse	humpback whale	Megaptera novaeangliae	Mn	Mn	skin				13.1185		38.3452	14.2695	-18.4331	13.2787	2.68721	1	1	13.4054	13.6921	3	1	Folch	n	dmso			predicted_DMSO_eq	-18.4331	true corrected for DMSO effect	-0.014	-0.514
Mn_2001_GL01013_SK_D	-19.274	12.6967	nwGSL	humpback whale	1995-2003	summer	2001	7	9						251		balaenopteridae	rorqual a bosse	humpback whale	Megaptera novaeangliae	Mn	Mn	skin				12.6967		42.2603	14.9209	-18.7453	12.8393	2.83229	1	1	13.0985	13.3093	3	1	Folch	n	dmso			predicted_DMSO_eq	-18.7453	true corrected for DMSO effect	-0.014	-0.514
Mn_2001_GL01014_SK_D	-19.117	12.6867	nwGSL	humpback whale	1995-2003	fall	2001	17	9						261		balaenopteridae	rorqual a bosse	humpback whale	Megaptera novaeangliae	Mn	Mn	skin				12.6867		43.0044	15.7204	-18.5888	12.8289	2.73559	1	1	13.0912	13.6499	3	1	Folch	n	dmso			predicted_DMSO_eq	-18.5888	true corrected for DMSO effect	-0.014	-0.514
Mn_2002_GL02006_SK_D	-18.776	14.9712	nwGSL	humpback whale	1995-2003	summer	2002	6	7						188		balaenopteridae	rorqual a bosse	humpback whale	Megaptera novaeangliae	Mn	Mn	skin				14.9712		41.4483	15.043	-18.2704	15.2085	2.75533	1	1	14.7535	15.1188	3	1	Folch	n	dmso			predicted_DMSO_eq	-18.2704	true corrected for DMSO effect	-0.013	-0.493
Mn_2002_GL02012_SK_D	-18.78	13.2609	nwGSL	humpback whale	1995-2003	summer	2002	31	7						213		balaenopteridae	rorqual a bosse	humpback whale	Megaptera novaeangliae	Mn	Mn	skin				13.2609		42.8099	14.6689	-18.2739	13.4269	2.91841	1	1	13.509	13.775	3	1	Folch	n	dmso			predicted_DMSO_eq	-18.2739	true corrected for DMSO effect	-0.013	-0.493
Mn_2002_GL02015_SK_D	-18.709	13.8979	nwGSL	humpback whale	1995-2003	summer	2002	25	8						238		balaenopteridae	rorqual a bosse	humpback whale	Megaptera novaeangliae	Mn	Mn	skin				13.8979		37.2657	13.644	-18.2035	14.0906	2.7313	1	1	13.9725	13.7767	3	1	Folch	n	dmso			predicted_DMSO_eq	-18.2035	true corrected for DMSO effect	-0.013	-0.493
Mn_2003_GL03005_SK_D	-18.526	14.5006	nwGSL	humpback whale	1995-2003	summer	2003	24	7						206		balaenopteridae	rorqual a bosse	humpback whale	Megaptera novaeangliae	Mn	Mn	skin				14.5006		38.0803	12.7477	-18.0393	14.7183	2.98723	1	1	14.4111	14.947	3	1	Folch	n	dmso			predicted_DMSO_eq	-18.0393	true corrected for DMSO effect	-0.015	-0.471
Mn_2003_GL03007_SK_D	-18.618	14.7714	nwGSL	humpback whale	1995-2003	summer	2003	1	8						214		balaenopteridae	rorqual a bosse	humpback whale	Megaptera novaeangliae	Mn	Mn	skin				14.7714		39.9833	13.5342	-18.1316	15.0004	2.95423	1	1	14.6081	14.6692	3	1	Folch	n	dmso			predicted_DMSO_eq	-18.1316	true corrected for DMSO effect	-0.015	-0.471
Mn_2003_GL03011_SK_D	-18.505	14.246	nwGSL	humpback whale	1995-2003	summer	2003	6	8						219		balaenopteridae	rorqual a bosse	humpback whale	Megaptera novaeangliae	Mn	Mn	skin				14.246		41.5053	14.5693	-18.0182	14.4531	2.84881	1	1	14.2258	13.9232	3	1	Folch	n	dmso			predicted_DMSO_eq	-18.0182	true corrected for DMSO effect	-0.015	-0.471
Mn_2003_GL03014_SK_D	-18.393	13.7245	nwGSL	humpback whale	1995-2003	summer	2003	12	8						225		balaenopteridae	rorqual a bosse	humpback whale	Megaptera novaeangliae	Mn	Mn	skin				13.7245		34.3004	11.7243	-17.9065	13.9099	2.92559	1	1	13.8464	13.5589	3	1	Folch	n	dmso			predicted_DMSO_eq	-17.9065	true corrected for DMSO effect	-0.015	-0.471
Mn_2003_GL03016_SK_D	-18.412	13.9701	nwGSL	humpback whale	1995-2003	summer	2003	13	8						226		balaenopteridae	rorqual a bosse	humpback whale	Megaptera novaeangliae	Mn	Mn	skin				13.9701		35.4454	11.9406	-17.925	14.1657	2.96848	1	1	14.025	13.4993	3	1	Folch	n	dmso			predicted_DMSO_eq	-17.925	true corrected for DMSO effect	-0.015	-0.471
Mn_2003_GL03020_SK_D	-19.056	14.0509	nwGSL	humpback whale	1995-2003	fall	2003	17	9						261		balaenopteridae	rorqual a bosse	humpback whale	Megaptera novaeangliae	Mn	Mn	skin				14.0509		36.4942	12.6443	-18.5696	14.2499	2.88621	1	1	14.0839	13.8599	3	1	Folch	n	dmso			predicted_DMSO_eq	-18.5696	true corrected for DMSO effect	-0.015	-0.471
Mn_2003_GL03021_SK_D	-19.093	14.3369	nwGSL	humpback whale	1995-2003	fall	2003	19	9						263		balaenopteridae	rorqual a bosse	humpback whale	Megaptera novaeangliae	Mn	Mn	skin				14.3369		41.8285	14.2389	-18.6065	14.5478	2.93761	1	1	14.292	13.9392	3	1	Folch	n	dmso			predicted_DMSO_eq	-18.6065	true corrected for DMSO effect	-0.015	-0.471
Mn_2019_CAR19009_SK_F	-18.708	14.5217	nwGSL	humpback whale	2019-2021	summer	2019	14	8						227		balaenopteridae	rorqual a bosse	humpback whale	Megaptera novaeangliae	Mn	Mn	skin	49.2478	12.9978	-19.4593	14.5217	3.78892	47.076	14.0829	-18.6711	14.7914	3.34277	1	1	14.4621	14.4006	3	1		n	frozen			true	-18.6711	true	-0.003	-0.034
Mn_2019_CAR19010_SK_F	-18.974	14.4809	nwGSL	humpback whale	2019-2021	summer	2019	14	8						227		balaenopteridae	rorqual a bosse	humpback whale	Megaptera novaeangliae	Mn	Mn	skin	47.9723	11.9309	-20.3086	14.4809	4.02086	46.0452	13.7408	-18.9369	14.8007	3.35098	1	1	14.4687	14.4117	3	1		n	frozen			true	-18.9369	true	-0.003	-0.034
Mn_2019_EH19001_SK_F	-18.802	14.3422	nwGSL	humpback whale	2019-2021	summer	2019	16	8						229		balaenopteridae	rorqual a bosse	humpback whale	Megaptera novaeangliae	Mn	Mn	skin	48.2904	12.059	-20.054	14.3422	4.0045	47.6155	14.3409	-18.765	14.691	3.32025	1	1	14.392	13.6862	3	1		n	frozen			true	-18.765	true	-0.003	-0.034
Mn_2019_EH19003_SK_F	-18.651	11.8636	nwGSL	humpback whale	2019-2021	summer	2019	27	8						240		balaenopteridae	rorqual a bosse	humpback whale	Megaptera novaeangliae	Mn	Mn	skin	48.0408	12.3568	-19.5438	11.8636	3.88779	46.9276	13.9798	-18.6141	12.0808	3.35682	1	1	12.5686	12.1926	3	1		n	frozen			true	-18.6141	true	-0.003	-0.034
Mn_2019_FJ19002_SK_F	-18.763	12.1013	nwGSL	humpback whale	2019-2021	summer	2019	3	8						216		balaenopteridae	rorqual a bosse	humpback whale	Megaptera novaeangliae	Mn	Mn	skin	48.2709	12.535	-19.7815	12.1013	3.85089	47.4527	14.2283	-18.726	12.6707	3.3351	1	1	12.9807	12.937	3	1		n	frozen			true	-18.726	true	-0.003	-0.034
Mn_2019_FJ19003_SK_F	-19.483	14.2626	nwGSL	humpback whale	2019-2021	summer	2019	3	8						216		balaenopteridae	rorqual a bosse	humpback whale	Megaptera novaeangliae	Mn	Mn	skin	47.4001	12.4343	-20.1892	14.2626	3.81204	46.8959	14.0987	-19.4455	14.5135	3.32627	1	1	14.268	13.5137	3	1		n	frozen			true	-19.4455	true	-0.003	-0.034
Mn_2019_FJ19005_SK_F	-19.536	13.5986	nwGSL	humpback whale	2019-2021	summer	2019	12	9						256		balaenopteridae	rorqual a bosse	humpback whale	Megaptera novaeangliae	Mn	Mn	skin	47.9213	12.1743	-20.1345	13.5986	3.93627	46.3875	13.4431	-19.4985	13.8372	3.45067	1	1	13.7955	12.7217	3	1		n	frozen			true	-19.4985	true	-0.003	-0.034
Mn_2019_FJ19006_SK_F	-19.465	13.464	nwGSL	humpback whale	2019-2021	summer	2019	13	9						257		balaenopteridae	rorqual a bosse	humpback whale	Megaptera novaeangliae	Mn	Mn	skin	49.7122	12.2963	-20.3295	13.464	4.04285	46.5304	13.6869	-19.4275	13.5981	3.39964	1	1	13.6285	13.4928	3	1		n	frozen			true	-19.4275	true	-0.003	-0.034
Mn_2019_FJ19008_SK_F	-18.639	13.4915	nwGSL	humpback whale	2019-2021	summer	2019	13	9						257		balaenopteridae	rorqual a bosse	humpback whale	Megaptera novaeangliae	Mn	Mn	skin	49.2604	12.5089	-19.6393	13.4915	3.93804	48.114	14.5829	-18.6011	13.684	3.29934	1	1	13.6885	13.1866	3	1		n	frozen			true	-18.6011	true	-0.003	-0.034
Mn_2019_FM19001_SK_F	-18.978	14.4258	nwGSL	humpback whale	2019-2021	summer	2019	23	7						205		balaenopteridae	rorqual a bosse	humpback whale	Megaptera novaeangliae	Mn	Mn	skin	49.1319	11.8587	-20.1833	14.4258	4.14312	47.566	13.5861	-18.9409	14.7024	3.50109	1	1	14.4	14.2417	3	1		n	frozen			true	-18.9409	true	-0.003	-0.034
Mn_2019_FM19002_SK_F	-18.858	14.1494	nwGSL	humpback whale	2019-2021	summer	2019	23	7						205		balaenopteridae	rorqual a bosse	humpback whale	Megaptera novaeangliae	Mn	Mn	skin	47.8918	12.0736	-19.7904	14.1494	3.96666	46.8894	13.9884	-18.821	14.3557	3.35202	1	1	14.1578	14.3722	3	1		n	frozen			true	-18.821	true	-0.003	-0.034
Mn_2019_FM19004_SK_F	-19.549	13.6098	nwGSL	humpback whale	2019-2021	summer	2019	30	7						212		balaenopteridae	rorqual a bosse	humpback whale	Megaptera novaeangliae	Mn	Mn	skin	48.6388	12.0387	-20.2032	13.6098	4.0402	46.0075	13.406	-19.5115	13.7854	3.43187	1	1	13.7594	13.034	3	1		n	frozen			true	-19.5115	true	-0.003	-0.034
Mn_2019_FM19005_SK_F	-19.372	14.1219	nwGSL	humpback whale	2019-2021	summer	2019	30	7						212		balaenopteridae	rorqual a bosse	humpback whale	Megaptera novaeangliae	Mn	Mn	skin	48.4977	11.6176	-20.424	14.1219	4.17449	46.3693	13.1514	-19.3346	14.3205	3.5258	1	1	14.1332	14.8078	3	1		n	frozen			true	-19.3346	true	-0.003	-0.034
Mn_2019_FM19007_SK_F	-19.177	13.721	nwGSL	humpback whale	2019-2021	summer	2019	6	8						219		balaenopteridae	rorqual a bosse	humpback whale	Megaptera novaeangliae	Mn	Mn	skin	49.0178	12.3495	-19.865	13.721	3.96922	46.6067	13.5803	-19.1398	13.8775	3.43195	1	1	13.8237	14.1817	3	1		n	frozen			true	-19.1398	true	-0.003	-0.034
Mn_2019_JK19002_SK_F	-19.287	15.1296	nwGSL	humpback whale	2019-2021	fall	2019	22	9						266		balaenopteridae	rorqual a bosse	humpback whale	Megaptera novaeangliae	Mn	Mn	skin	48.9135	12.6888	-20.1455	15.1296	3.85486	46.9487	13.9778	-19.2497	15.4807	3.3588	1	1	14.9437	15.4468	3	1		n	frozen			true	-19.2497	true	-0.003	-0.034
Mn_2019_JR19003_SK_F	-19.131	14.8761	nwGSL	humpback whale	2019-2021	summer	2019	10	8						223		balaenopteridae	rorqual a bosse	humpback whale	Megaptera novaeangliae	Mn	Mn	skin	49.0277	12.3763	-19.9172	14.8761	3.96149	46.5947	13.8295	-19.0938	15.118	3.36944	1	1	14.6903	13.968	3	1		n	frozen			true	-19.0938	true	-0.003	-0.034
Mn_2019_RUS19001_SK_F	-19.383	14.7899	nwGSL	humpback whale	2019-2021	spring	2019	10	6						162		balaenopteridae	rorqual a bosse	humpback whale	Megaptera novaeangliae	Mn	Mn	skin	49.6666	12.6748	-20.4767	14.7899	3.91853	46.8999	14.3475	-19.3456	14.9829	3.26885	1	1	14.5959	14.9791	3	1		n	frozen			true	-19.3456	true	-0.003	-0.034
Mn_2021_BK21003B	-19.6794	14.795	nwGSL	humpback whale	2019-2021	summer	2021	2	8								balaenopteridae	rorqual a bosse	humpback whale	Megaptera novaeangliae	Mn	Mn	skin	46.67	12.04	-20.01	14.795	3.86997	42.5201	12.9437	-19.6794	14.7399	3.285							Folch		frozen			true		true	0	0
Mn_2021_BK21006B	-18.3539	15.0195	nwGSL	humpback whale	2019-2021	summer	2021	20	8								balaenopteridae	rorqual a bosse	humpback whale	Megaptera novaeangliae	Mn	Mn	skin	44.0145	11.3146	-19.8185	15.0195	3.89008	43.3706	13.2653	-18.3539	15.3012	3.26949							Folch		frozen			true		true	0	0
Mn_2021_BK21007B	-19.2043	14.8434	nwGSL	humpback whale	2019-2021	summer	2021	20	8								balaenopteridae	rorqual a bosse	humpback whale	Megaptera novaeangliae	Mn	Mn	skin	50.1205	12.9472	-20.2016	14.8434	3.87114	46.0131	14.4458	-19.2043	14.7787	3.18522							Folch		frozen			true		true	0	0
Mn_2021_BK21008B	-18.9417	14.4443	nwGSL	humpback whale	2019-2021	summer	2021	20	8								balaenopteridae	rorqual a bosse	humpback whale	Megaptera novaeangliae	Mn	Mn	skin	47.8357	12.972	-19.6912	14.4443	3.68762	46.4348	14.295	-18.9417	14.4901	3.24832							Folch		frozen			true		true	0	0
Mn_2021_BK21015B	-19.0318	15.09	nwGSL	humpback whale	2019-2021	summer	2021	25	8								balaenopteridae	rorqual a bosse	humpback whale	Megaptera novaeangliae	Mn	Mn	skin	47.58	12.05	-19.57	15.09	3.95	46.5769	13.4295	-19.0318	14.8971	3.46825							Folch		frozen			true		true	0	0
Mn_2021_BK21016B	-18.8065	14.4055	nwGSL	humpback whale	2019-2021	summer	2021	25	8								balaenopteridae	rorqual a bosse	humpback whale	Megaptera novaeangliae	Mn	Mn	skin	47.3037	12.4779	-19.7617	14.4055	3.791	44.6294	14.3377	-18.8065	14.6981	3.11273							Folch		frozen			true		true	0	0
Ba_1995_GL950000_SK_D	-19.022	9.31544	nwGSL	minke whale	1995-2003	fall	1995	16	9						259		balaenopteridae	petit rorqual	minke whale	Balaenoptera acutorostrata	Ba	Ba	skin				9.31544		34.2732	13.4254	-18.3846	9.31713	2.55286	4	1	9.81295	9.86425	2	1	Folch	n	dmso			predicted_DMSO_eq	-18.3846	true corrected for DMSO effect	-0.009	-0.628
Ba_1997_GL97002_SK_D	-19.384	12.6607	nwGSL	minke whale	1995-2003	summer	1997	10	7						191		balaenopteridae	petit rorqual	minke whale	Balaenoptera acutorostrata	Ba	Ba	skin				12.6607		35.1001	12.1834	-18.7773	12.8018	2.88099	4	1	12.6652	14.4898	2	1	Folch	n	dmso			predicted_DMSO_eq	-18.7773	true corrected for DMSO effect	-0.014	-0.592
Ba_1997_GL97003_SK_D	-18.985	14.1236	nwGSL	minke whale	1995-2003	summer	1997	10	7						191		balaenopteridae	petit rorqual	minke whale	Balaenoptera acutorostrata	Ba	Ba	skin				14.1236				-18.3781	14.3256		4	1	13.9124	12.815	2	1	Folch	n	dmso			predicted_DMSO_eq	-18.3781	true corrected for DMSO effect	-0.014	-0.592
Ba_1997_GL97004_SK_D	-19.063	14.2106	nwGSL	minke whale	1995-2003	summer	1997	10	7						191		balaenopteridae	petit rorqual	minke whale	Balaenoptera acutorostrata	Ba	Ba	skin				14.2106		37.5566	13.7435	-18.4558	14.4162	2.73268	4	1	13.9866	13.7241	2	1	Folch	n	dmso			predicted_DMSO_eq	-18.4558	true corrected for DMSO effect	-0.014	-0.592
Ba_2000_Ba00RT_SK_F	-18.37	11.0858	nwGSL	minke whale	1995-2003	summer	2000	8	8	Rivière au Tonnerre	790				221		balaenopteridae	petit rorqual	minke whale	Balaenoptera acutorostrata	Ba	Ba	skin						51.598	16.015	-17.8248	10.8722	3.22185	4	1	11.0858	11.6106	2	1	Folch	n	frozen			predicted_mixture_model	-17.8248	true	-0.011	-0.534
Ba_2001_GL01063_SK_D	-18.833	8.91541	nwGSL	minke whale	1995-2003	summer	2001	25	8						238		balaenopteridae	petit rorqual	minke whale	Balaenoptera acutorostrata	Ba	Ba	skin				8.91541		40.6791	15.2576	-18.3047	8.90043	2.66615	4	1	9.47188	9.60367	2	1	Folch	n	dmso			predicted_DMSO_eq	-18.3047	true corrected for DMSO effect	-0.014	-0.514
Ba_2002_Ba01_2002_SK_F	-18.654	12.574	nwGSL	minke whale	1995-2003	spring	2002	10	6	Sainte-Thérèse-de-Gaspé	780		48.4139	-64.3868	162		balaenopteridae	petit rorqual	minke whale	Balaenoptera acutorostrata	Ba	Ba	skin	59.3013	8.1427	-21.4474	12.574	7.28276	47.4841	14.7982	-18.1484	12.0219	3.20937	4	1	12.0268	12.1338	2	1		n	frozen			true	-18.1484	true	-0.013	-0.493
Ba_2002_Ba02_2002_SK_F	-18.561	12.174	nwGSL	minke whale	1995-2003	spring	2002	13	6	Rivière aux Bouleaux	651		50.2816	-65.5152	165		balaenopteridae	petit rorqual	minke whale	Balaenoptera acutorostrata	Ba	Ba	skin						50.261	15.427	-18.055	12.2017	3.25799	4	1	12.174	10.948	2	1	Folch	n	frozen			predicted_mixture_model	-18.055	true	-0.013	-0.493
Ba_2003_Ba02_2003_SK_F	-18.322	14.6064	nwGSL	minke whale	1995-2003	spring	2003	26	5	Sept-iles	740		50.2164	-66.4192	147		balaenopteridae	petit rorqual	minke whale	Balaenoptera acutorostrata	Ba	Ba	skin	52.3135	10.4222	-20.1678	14.6064	5.01943	45.9573	14.6574	-17.8352	14.4212	3.13543	4	1	13.9907	14.5176	2	1		n	frozen			true	-17.8352	true	-0.015	-0.471
Ba_2003_Ba05_2003_SK_F	-19.371	12.4339	nwGSL	minke whale	1995-2003	fall	2003	20	10	Sept-iles	594		49.9805	-66.2654	294		balaenopteridae	petit rorqual	minke whale	Balaenoptera acutorostrata	Ba	Ba	skin	57.8213	7.7187	-22.3237	12.4339	7.49107	46.2054	14.1844	-18.8845	11.7378	3.25743	4	1	11.7943	12.4596	2	1		n	frozen			true	-18.8845	true	-0.015	-0.471
Ba_2019_CAR19001_SK_F	-18.452	12.5556	nwGSL	minke whale	2019-2021	summer	2019	5	7						187		balaenopteridae	petit rorqual	minke whale	Balaenoptera acutorostrata	Ba	Ba	skin	49.8408	11.5872	-19.9531	12.5556	4.30136	45.2225	14.8238	-18.4151	12.6701	3.05067	4	1	12.5574	12.4353	2	1		n	frozen			true	-18.4151	true	-0.003	-0.034
Ba_2019_CAR19002_SK_F	-18.323	13.3742	nwGSL	minke whale	2019-2021	summer	2019	5	7						187		balaenopteridae	petit rorqual	minke whale	Balaenoptera acutorostrata	Ba	Ba	skin	51.026	10.9745	-20.1676	13.3742	4.64971	44.1367	14.446	-18.2854	13.6726	3.05538	4	1	13.3779	13.9323	2	1		n	frozen			true	-18.2854	true	-0.003	-0.034
Ba_2019_CAR19004_SK_F	-18.523	14.0884	nwGSL	minke whale	2019-2021	summer	2019	16	7						198		balaenopteridae	petit rorqual	minke whale	Balaenoptera acutorostrata	Ba	Ba	skin	51.3425	10.74	-20.4035	14.0884	4.78049	41.7277	13.6348	-18.486	14.28	3.06038	4	1	13.8751	15.4555	2	1		n	frozen			true	-18.486	true	-0.003	-0.034
Ba_2019_CAR19011_SK_F	-18.625	13.3364	nwGSL	minke whale	2019-2021	summer	2019	18	8						231		balaenopteridae	petit rorqual	minke whale	Balaenoptera acutorostrata	Ba	Ba	skin	47.1066	11.0962	-20.0125	13.3364	4.24531	42.1224	13.6619	-18.588	13.6706	3.08319	4	1	13.3763	13.707	2	1		n	frozen			true	-18.588	true	-0.003	-0.034
Ba_2019_CAR19012_SK_F	-18.562	11.3262	nwGSL	minke whale	2019-2021	summer	2019	18	8						231		balaenopteridae	petit rorqual	minke whale	Balaenoptera acutorostrata	Ba	Ba	skin	49.6184	11.0153	-20.6258	11.3262	4.50451	44.5666	14.6192	-18.5249	11.5009	3.0485	4	1	11.6004	12.2469	2	1		n	frozen			true	-18.5249	true	-0.003	-0.034
Ba_2019_EH19002_SK_F	-18.746	13.5543	nwGSL	minke whale	2019-2021	summer	2019	27	8						240		balaenopteridae	petit rorqual	minke whale	Balaenoptera acutorostrata	Ba	Ba	skin	49.9038	9.79241	-20.9144	13.5543	5.09617	43.8129	14.1123	-18.7085	14.0904	3.10459	4	1	13.7199	12.5781	2	1		n	frozen			true	-18.7085	true	-0.003	-0.034
Ba_2019_FJ19001_SK_F	-18.61	13.4031	nwGSL	minke whale	2019-2021	summer	2019	19	7						201		balaenopteridae	petit rorqual	minke whale	Balaenoptera acutorostrata	Ba	Ba	skin	52.9263	11.2157	-20.6902	13.4031	4.71895	45.278	14.8085	-18.5725	13.9862	3.05757	4	1	13.6346	14.005	2	1		n	frozen			true	-18.5725	true	-0.003	-0.034
Ba_2019_JR19002_SK_F	-19.56	11.8007	nwGSL	minke whale	2019-2021	summer	2019	19	6						171		balaenopteridae	petit rorqual	minke whale	Balaenoptera acutorostrata	Ba	Ba	skin	47.9171	11.5652	-20.8325	11.8007	4.1432	43.4963	13.9945	-19.5226	11.8393	3.10811	4	1	11.8774	11.7826	2	1		n	frozen			true	-19.5226	true	-0.003	-0.034
Ba_2021_BK21017B	-18.5224	14.5727	nwGSL	minke whale	2019-2021	summer	2021	25	8								balaenopteridae	petit rorqual	minke whale	Balaenoptera acutorostrata	Ba	Ba	skin	52.0197	10.953	-20.617	14.5727	4.74934	38.2331	12.0319	-18.5224	14.6373	3.17765							Folch		frozen			true		true	0	0
meno_2021_03	-20.5831	10.9192	lower_estuary	Northern krill	2019-2021	fall	2021	30	9	EM21 - Rimouski		0.299			274		euphausiidae	krill nordique	Northern krill	Meganyctiphanes norvegica	Meno	krill nordique	muscle	40.3441	12.3055	-20.424	10.9192	3.27855	42.5375	13.827	-20.5831	11.1572	2.85069	6	0.567285	10.5075	10.2575	3	0.928375	Folch		frozen	ecologie_marine_coriolisII	260	predicted_mixture_model	-20.5831	true
meno_2021_04	-20.4256	10.739	lower_estuary	Northern krill	2019-2021	fall	2021	30	9	EM21 - Rimouski		0.412			274		euphausiidae	krill nordique	Northern krill	Meganyctiphanes norvegica	Meno	krill nordique	muscle	41.1698	12.6609	-20.2898	10.739	3.25174	42.0666	13.7227	-20.4256	10.9364	2.83107	6	0.567285	10.3192	10.2709	3	0.928375	Folch		frozen	ecologie_marine_coriolisII	260	predicted_mixture_model	-20.4256	true
meno_2021_05	-19.6223	10.6624	lower_estuary	Northern krill	2019-2021	fall	2021	30	9	EM21 - Rimouski		0.15			274		euphausiidae	krill nordique	Northern krill	Meganyctiphanes norvegica	Meno	krill nordique	muscle	40.973	12.3146	-20.4083	10.6624	3.3272	41.6343	13.4243	-19.6223	11.9874	2.8596	6	0.567285	11.215	11.2069	3	0.928375	Folch		frozen	ecologie_marine_coriolisII	260	predicted_mixture_model	-19.6223	true
Meno1995_120	-18.764	9.87	lower_estuary	Northern krill	1995-2003	spring	1995	13	6	Rimouski			48.4	-69.35	164		euphausiidae	krill nordique	Northern krill	Meganyctiphanes norvegica	Meno	krill nordique	muscle	39.85	11.28	-19.04	9.87	3.5328	42.647	13.551	-19.28	11.53	3.14715	6	0.567285	10.8252	11.1155	3	0.928375	Soxhlet		frozen			true	-18.1267	predicted (to avoid soxhlet)	-0.009	-0.628
Meno1995_121	-18.699	6.65	lower_estuary	Northern krill	1995-2003	spring	1995	6	6	Matane			48.8986	-67.5728	157		euphausiidae	krill nordique	Northern krill	Meganyctiphanes norvegica	Meno	krill nordique	muscle	41.36	11.35	-19.07	6.65	3.64405	41.626	13.165	-19.195	9.555	3.16229	6	0.567285	9.142	8.8732	3	0.928375	Soxhlet		frozen			true	-18.0612	predicted (to avoid soxhlet)	-0.009	-0.628
Meno1995_122	-19.995	12.54	lower_estuary	Northern krill	1995-2003	spring	1995	6	6	Matane			48.8986	-67.5728	157		euphausiidae	krill nordique	Northern krill	Meganyctiphanes norvegica	Meno	krill nordique	muscle	41.65		-20.15	12.54		41.747	13.393	-18.67	8.89	3.11708	6	0.567285	8.57527	9.20123	3	0.928375	Soxhlet		frozen			true	-19.3568	predicted_cn_mean (to avoid soxhlet)	-0.009	-0.628
Meno1995_123	-18.723	8.04	lower_estuary	Northern krill	1995-2003	spring	1995	6	6	Matane			48.8986	-67.5728	157		euphausiidae	krill nordique	Northern krill	Meganyctiphanes norvegica	Meno	krill nordique	muscle	46.61	12.36	-19.2	8.04	3.77104	41.679	13.497	-19.37	9.64	3.08802	6	0.567285	9.21444	9.4832	3	0.928375	Soxhlet		frozen			true	-18.0856	predicted (to avoid soxhlet)	-0.009	-0.628
Meno1996_618	-21.343	11.5069	lower_estuary	Northern krill	1995-2003	summer	1996	5	9	Rimouski			48.4	-69.35	248		euphausiidae	krill nordique	Northern krill	Meganyctiphanes norvegica	Meno	krill nordique	whole						43.022	12.931	-20.72	12.33	3.32704	6	0.567285	11.5069	11.4768	3	0.928375	Soxhlet		frozen			predicted_mixture_model	-20.72	true_(soxhlet)	-0.012	-0.611
Meno2001_10	-19.991	11.1369	lower_estuary	Northern krill	1995-2003	summer	2001	4	7	Rimouski			48.6682	-68.5832	186		euphausiidae	krill nordique	Northern krill	Meganyctiphanes norvegica	Meno	krill nordique	muscle						46.04	14.3402	-19.463	11.8958	3.21218	6	0.567285	11.1369	11.4528	3	0.928375	Folch		frozen			predicted_mixture_model	-19.463	true	-0.014	-0.514
Meno2001_11	-19.945	11.3154	lower_estuary	Northern krill	1995-2003	summer	2001	10	7	Rimouski			48.6675	-68.582	192		euphausiidae	krill nordique	Northern krill	Meganyctiphanes norvegica	Meno	krill nordique	muscle						44.8388	13.913	-19.4164	12.1052	3.22282	6	0.567285	11.3154	11.1862	3	0.928375	Folch		frozen			predicted_mixture_model	-19.4164	true	-0.014	-0.514
Meno2001_14	-19.849	9.98976	lower_estuary	Northern krill	1995-2003	summer	2001	31	7	Rimouski		0.17	48.668	-68.5818	213		euphausiidae	krill nordique	Northern krill	Meganyctiphanes norvegica	Meno	krill nordique	muscle						44.2028	13.8392	-19.321	10.5497	3.19442	6	0.567285	9.98976	9.64214	3	0.928375	Folch		frozen			predicted_mixture_model	-19.321	true	-0.014	-0.514
Meno2001_15	-19.718	9.89509	lower_estuary	Northern krill	1995-2003	summer	2001	8	8	Rimouski		0.046	48.6678	-68.5798	221		euphausiidae	krill nordique	Northern krill	Meganyctiphanes norvegica	Meno	krill nordique	muscle						44.2283	13.9087	-19.1897	10.4387	3.18279	6	0.567285	9.89509	9.43201	3	0.928375	Folch		frozen			predicted_mixture_model	-19.1897	true	-0.014	-0.514
Meno2001_16	-20.076	10.2175	lower_estuary	Northern krill	1995-2003	summer	2001	14	8	Rimouski		0.265	48.6667	-68.5833	227		euphausiidae	krill nordique	Northern krill	Meganyctiphanes norvegica	Meno	krill nordique	muscle						44.164	13.967	-19.548	10.817	3.16202	6	0.567285	10.2175	9.89483	3	0.928375	Folch		frozen			predicted_mixture_model	-19.548	true	-0.014	-0.514
Meno2001_17	-20.618	9.34313	lower_estuary	Northern krill	1995-2003	summer	2001	25	8	Rimouski		0.096	48.665	-68.581	238		euphausiidae	krill nordique	Northern krill	Meganyctiphanes norvegica	Meno	krill nordique	muscle						43.736	13.845	-20.09	9.791	3.15897	6	0.567285	9.34313	9.72256	3	0.928375	Folch		frozen			predicted_mixture_model	-20.09	true	-0.014	-0.514
Meno2001_18	-19.494	10.8599	lower_estuary	Northern krill	1995-2003	summer	2001	25	8	Rimouski		0.054	48.6675	-68.5843	238		euphausiidae	krill nordique	Northern krill	Meganyctiphanes norvegica	Meno	krill nordique	muscle						43.6848	13.7843	-18.9655	11.5708	3.16991	6	0.567285	10.8599	10.4849	3	0.928375	Folch		frozen			predicted_mixture_model	-18.9655	true	-0.014	-0.514
Meno2001_19	-20.212	10.3343	lower_estuary	Northern krill	1995-2003	summer	2001	5	9	Rimouski		0.179	48.6667	-68.5832	249		euphausiidae	krill nordique	Northern krill	Meganyctiphanes norvegica	Meno	krill nordique	muscle						44.577	14.147	-19.684	10.954	3.15099	6	0.567285	10.3343	10.4244	3	0.928375	Folch		frozen			predicted_mixture_model	-19.684	true	-0.014	-0.514
Meno2001_21	-19.564	10.6249	lower_estuary	Northern krill	1995-2003	fall	2001	20	9	Rimouski		0.26	48.6667	-68.5833	264		euphausiidae	krill nordique	Northern krill	Meganyctiphanes norvegica	Meno	krill nordique	muscle						44.8145	14.336	-19.036	11.295	3.12601	6	0.567285	10.6249	10.8819	3	0.928375	Folch		frozen			predicted_mixture_model	-19.036	true	-0.014	-0.514
Meno2001_6	-20.33	10.5573	lower_estuary	Northern krill	1995-2003	spring	2001	7	6	Rimouski			48.6667	-68.5833	159		euphausiidae	krill nordique	Northern krill	Meganyctiphanes norvegica	Meno	krill nordique	muscle						43.7925	13.7595	-19.8017	11.2157	3.18284	6	0.567285	10.5573	10.0121	3	0.928375	Folch		frozen			predicted_mixture_model	-19.8017	true	-0.014	-0.514
Meno2001_8	-20.083	10.4686	lower_estuary	Northern krill	1995-2003	summer	2001	19	6	Rimouski			48.669	-68.5782	171		euphausiidae	krill nordique	Northern krill	Meganyctiphanes norvegica	Meno	krill nordique	muscle						45.635	14.189	-19.5544	11.1116	3.21673	6	0.567285	10.4686	10.1702	3	0.928375	Folch		frozen			predicted_mixture_model	-19.5544	true	-0.014	-0.514
Meno2002_11	-19.845	10.82	lower_estuary	Northern krill	1995-2003	summer	2002	23	8	Estuaire maritime			48.24	-69.4	236		euphausiidae	krill nordique	Northern krill	Meganyctiphanes norvegica	Meno	krill nordique	muscle						42.229	13.058	-19.339	11.524	3.23396	6	0.567285	10.82	11.2059	3	0.928375	Folch		frozen			predicted_mixture_model	-19.339	true	-0.013	-0.493
Meno2002_12	-19.973	10.4229	lower_estuary	Northern krill	1995-2003	summer	2002	23	8	Estuaire maritime			48.24	-69.4	236		euphausiidae	krill nordique	Northern krill	Meganyctiphanes norvegica	Meno	krill nordique	muscle						40.9645	12.575	-19.4675	11.058	3.25766	6	0.567285	10.4229	10.6144	3	0.928375	Folch		frozen			predicted_mixture_model	-19.4675	true	-0.013	-0.493
Meno2002_14	-19.998	10.0679	lower_estuary	Northern krill	1995-2003	summer	2002	23	8	Estuaire maritime			48.24	-69.4	236		euphausiidae	krill nordique	Northern krill	Meganyctiphanes norvegica	Meno	krill nordique	muscle						41.405	12.5915	-19.492	10.6415	3.28847	6	0.567285	10.0679	10.0015	3	0.928375	Folch		frozen			predicted_mixture_model	-19.492	true	-0.013	-0.493
Meno2002_15	-19.404	11.6467	lower_estuary	Northern krill	1995-2003	summer	2002	23	8	Estuaire maritime			48.24	-69.4	236		euphausiidae	krill nordique	Northern krill	Meganyctiphanes norvegica	Meno	krill nordique	muscle						40.747	12.588	-18.898	12.494	3.23697	6	0.567285	11.6467	11.6641	3	0.928375	Folch		frozen			predicted_mixture_model	-18.898	true	-0.013	-0.493
Meno2002_21	-19.754	10.117	lower_estuary	Northern krill	1995-2003	summer	2002	23	8	Estuaire maritime			48.31	-69	236		euphausiidae	krill nordique	Northern krill	Meganyctiphanes norvegica	Meno	krill nordique	muscle						39.782	12.399	-19.248	10.699	3.20848	6	0.567285	10.117	9.6364	3	0.928375	Folch		frozen			predicted_mixture_model	-19.248	true	-0.013	-0.493
Meno2002_22	-19.362	10.0752	lower_estuary	Northern krill	1995-2003	summer	2002	23	8	Estuaire maritime			48.31	-69	236		euphausiidae	krill nordique	Northern krill	Meganyctiphanes norvegica	Meno	krill nordique	muscle						39.553	12.2645	-18.856	10.65	3.22492	6	0.567285	10.0752	8.47416	3	0.928375	Folch		frozen			predicted_mixture_model	-18.856	true	-0.013	-0.493
Meno2002_23	-19.44	9.93969	lower_estuary	Northern krill	1995-2003	summer	2002	23	8	Estuaire maritime			48.31	-69	236		euphausiidae	krill nordique	Northern krill	Meganyctiphanes norvegica	Meno	krill nordique	muscle						38.523	12.198	-18.934	10.491	3.15814	6	0.567285	9.93969	10.5083	3	0.928375	Folch		frozen			predicted_mixture_model	-18.934	true	-0.013	-0.493
Meno2002_24	-19.127	10.3811	lower_estuary	Northern krill	1995-2003	summer	2002	23	8	Estuaire maritime			48.31	-69	236		euphausiidae	krill nordique	Northern krill	Meganyctiphanes norvegica	Meno	krill nordique	muscle						39.098	12.108	-18.621	11.009	3.2291	6	0.567285	10.3811	10.4637	3	0.928375	Folch		frozen			predicted_mixture_model	-18.621	true	-0.013	-0.493
Meno2002_25	-19.43	10.7016	lower_estuary	Northern krill	1995-2003	summer	2002	23	8	Estuaire maritime			48.31	-69	236		euphausiidae	krill nordique	Northern krill	Meganyctiphanes norvegica	Meno	krill nordique	muscle						39.159	12.282	-18.924	11.385	3.18832	6	0.567285	10.7016	10.8178	3	0.928375	Folch		frozen			predicted_mixture_model	-18.924	true	-0.013	-0.493
Meno2003_18	-19.497	11.2615	lower_estuary	Northern krill	1995-2003	spring	2003	7	6	Rimouski			48.6467	-68.3483	159		euphausiidae	krill nordique	Northern krill	Meganyctiphanes norvegica	Meno	krill nordique	muscle						43.979	13.596	-19.01	12.042	3.2347	6	0.567285	11.2615	10.7094	3	0.928375	Folch		frozen			predicted_mixture_model	-19.01	true	-0.015	-0.471
Meno2003_19	-20.727	9.9056	lower_estuary	Northern krill	1995-2003	spring	2003	7	6	Rimouski			48.6467	-68.3483	159		euphausiidae	krill nordique	Northern krill	Meganyctiphanes norvegica	Meno	krill nordique	muscle						43.006	13.327	-20.24	10.451	3.22698	6	0.567285	9.9056	9.8787	3	0.928375	Folch		frozen			predicted_mixture_model	-20.24	true	-0.015	-0.471
Meno2003_20	-19.508	10.7382	lower_estuary	Northern krill	1995-2003	spring	2003	7	6	Rimouski			48.6467	-68.3483	159		euphausiidae	krill nordique	Northern krill	Meganyctiphanes norvegica	Meno	krill nordique	muscle						45.009	13.909	-19.021	11.428	3.23596	6	0.567285	10.7382	10.4781	3	0.928375	Folch		frozen			predicted_mixture_model	-19.021	true	-0.015	-0.471
Meno2003_21	-19.524	11.0587	lower_estuary	Northern krill	1995-2003	spring	2003	7	6	Rimouski			48.6467	-68.3483	159		euphausiidae	krill nordique	Northern krill	Meganyctiphanes norvegica	Meno	krill nordique	muscle						44.789	13.83	-19.037	11.804	3.23854	6	0.567285	11.0587	11.4507	3	0.928375	Folch		frozen			predicted_mixture_model	-19.037	true	-0.015	-0.471
Meno2003_22	-20.92	10.6428	lower_estuary	Northern krill	1995-2003	spring	2003	7	6	Rimouski			48.6467	-68.3483	159		euphausiidae	krill nordique	Northern krill	Meganyctiphanes norvegica	Meno	krill nordique	muscle						45.053	13.524	-20.433	11.316	3.33134	6	0.567285	10.6428	11.12	3	0.928375	Folch		frozen			predicted_mixture_model	-20.433	true	-0.015	-0.471
Meno2003_23	-19.905	10.6675	lower_estuary	Northern krill	1995-2003	spring	2003	7	6	Rimouski			48.6467	-68.3483	159		euphausiidae	krill nordique	Northern krill	Meganyctiphanes norvegica	Meno	krill nordique	muscle						43.533	13.652	-19.418	11.345	3.18876	6	0.567285	10.6675	11.1446	3	0.928375	Folch		frozen			predicted_mixture_model	-19.418	true	-0.015	-0.471
Meno2003_24	-19.534	10.4578	lower_estuary	Northern krill	1995-2003	spring	2003	7	6	Rimouski			48.6467	-68.3483	159		euphausiidae	krill nordique	Northern krill	Meganyctiphanes norvegica	Meno	krill nordique	muscle						43.716	13.664	-19.047	11.099	3.19936	6	0.567285	10.4578	9.97446	3	0.928375	Folch		frozen			predicted_mixture_model	-19.047	true	-0.015	-0.471
Meno2003_25	-19.884	10.7987	lower_estuary	Northern krill	1995-2003	spring	2003	7	6	Rimouski			48.6467	-68.3483	159		euphausiidae	krill nordique	Northern krill	Meganyctiphanes norvegica	Meno	krill nordique	muscle						45.29	13.377	-19.397	11.499	3.38566	6	0.567285	10.7987	11.1128	3	0.928375	Folch		frozen			predicted_mixture_model	-19.397	true	-0.015	-0.471
Meno2003_26	-20.338	10.6884	lower_estuary	Northern krill	1995-2003	spring	2003	7	6	Rimouski			48.6467	-68.3483	159		euphausiidae	krill nordique	Northern krill	Meganyctiphanes norvegica	Meno	krill nordique	muscle						43.0455	13.6225	-19.8515	11.3695	3.15988	6	0.567285	10.6884	10.5774	3	0.928375	Folch		frozen			predicted_mixture_model	-19.8515	true	-0.015	-0.471
Meno2003_27	-20.156	10.3121	lower_estuary	Northern krill	1995-2003	spring	2003	7	6	Rimouski			48.6467	-68.3483	159		euphausiidae	krill nordique	Northern krill	Meganyctiphanes norvegica	Meno	krill nordique	muscle						44.305	14.074	-19.669	10.928	3.148	6	0.567285	10.3121	11.2052	3	0.928375	Folch		frozen			predicted_mixture_model	-19.669	true	-0.015	-0.471
Meno2003_28	-20.421	9.81441	lower_estuary	Northern krill	1995-2003	spring	2003	7	6	Rimouski			48.6467	-68.3483	159		euphausiidae	krill nordique	Northern krill	Meganyctiphanes norvegica	Meno	krill nordique	muscle						40.659	12.733	-19.934	10.344	3.1932	6	0.567285	9.81441	9.41695	3	0.928375	Folch		frozen			predicted_mixture_model	-19.934	true	-0.015	-0.471
Meno2003_29	-19.576	10.7663	lower_estuary	Northern krill	1995-2003	spring	2003	7	6	Estuaire maritime			48.6467	-68.3483	159		euphausiidae	krill nordique	Northern krill	Meganyctiphanes norvegica	Meno	krill nordique	muscle						42.081	13.034	-19.089	11.461	3.22856	6	0.567285	10.7663	10.9136	3	0.928375	Folch		frozen			predicted_mixture_model	-19.089	true	-0.015	-0.471
Meno2003_30	-20.479	10.1306	lower_estuary	Northern krill	1995-2003	spring	2003	7	6	Estuaire maritime			48.6467	-68.3483	159		euphausiidae	krill nordique	Northern krill	Meganyctiphanes norvegica	Meno	krill nordique	muscle						40.604	12.877	-19.992	10.715	3.15322	6	0.567285	10.1306	9.92395	3	0.928375	Folch		frozen			predicted_mixture_model	-19.992	true	-0.015	-0.471
Meno2003_31	-19.85	10.6598	lower_estuary	Northern krill	1995-2003	spring	2003	7	6	Estuaire maritime			48.6467	-68.3483	159		euphausiidae	krill nordique	Northern krill	Meganyctiphanes norvegica	Meno	krill nordique	muscle						41.585	13.122	-19.363	11.336	3.16911	6	0.567285	10.6598	10.2742	3	0.928375	Folch		frozen			predicted_mixture_model	-19.363	true	-0.015	-0.471
Meno2003_32	-20.412	9.80333	lower_estuary	Northern krill	1995-2003	spring	2003	7	6	Estuaire maritime			48.6467	-68.3483	159		euphausiidae	krill nordique	Northern krill	Meganyctiphanes norvegica	Meno	krill nordique	muscle						40.067	12.646	-19.925	10.331	3.16835	6	0.567285	9.80333	9.82492	3	0.928375	Folch		frozen			predicted_mixture_model	-19.925	true	-0.015	-0.471
Meno2020_1473	-19.193	10.854	lower_estuary	Northern krill	2019-2021	summer	2020	1	7	SE of Batture aux Alouettes		0.34	48.106	-69.7257	183		euphausiidae	krill nordique	Northern krill	Meganyctiphanes norvegica	Meno	krill nordique	muscle			-19.186	10.854	3.35065	43.984	13.127	-19.193	11.764		6	0.567285	11.0246	11.7196	3	0.928375	Folch		frozen	Vero	10	true	-19.193	true	0	0
Meno2020_1474	-19.113	10.801	lower_estuary	Northern krill	2019-2021	summer	2020	1	7	SE of Batture aux Alouettes		0.4	48.106	-69.7257	183		euphausiidae	krill nordique	Northern krill	Meganyctiphanes norvegica	Meno	krill nordique	muscle	47.732	13.406	-19.973	10.801	3.40273	45.617	15.45	-19.113	11.589	3.08945	6	0.567285	10.8754	10.9985	3	0.928375	Folch		frozen	Vero	10	true	-19.113	true	0	0
Meno2020_1475	-19.678	10.594	lower_estuary	Northern krill	2019-2021	summer	2020	1	7	SE of Batture aux Alouettes		0.46	48.106	-69.7257	183		euphausiidae	krill nordique	Northern krill	Meganyctiphanes norvegica	Meno	krill nordique	muscle	44.837	13.291	-19.985	10.594	3.47303	46.16	14.98	-19.678	10.661	2.99312	6	0.567285	10.0846	9.86415	3	0.928375	Folch		frozen	Vero	10	true	-19.678	true	0	0
Meno2020_1476	-18.59	10.779	lower_estuary	Northern krill	2019-2021	summer	2020	1	7	SE of Batture aux Alouettes		0.44	48.106	-69.7257	183		euphausiidae	krill nordique	Northern krill	Meganyctiphanes norvegica	Meno	krill nordique	muscle	47.137	13.354	-19.073	10.779	3.37045	45.009	15.342	-18.59	11.281	3.07242	6	0.567285	10.6129	10.6421	3	0.928375	Folch		frozen	Vero	10	true	-18.59	true	0	0
Meno2020_1477	-19.373	10.297	lower_estuary	Northern krill	2019-2021	summer	2020	1	7	SE of Batture aux Alouettes		0.35	48.106	-69.7257	183		euphausiidae	krill nordique	Northern krill	Meganyctiphanes norvegica	Meno	krill nordique	muscle	46.83	13.097	-19.339	10.297	3.43147	44.942	15	-19.373	10.776	3.122	6	0.567285	10.1826	10.4041	3	0.928375	Folch		frozen	Vero	10	true	-19.373	true	0	0
Meno2020_1478	-18.578	10.643	lower_estuary	Northern krill	2019-2021	summer	2020	1	7	SE of Batture aux Alouettes		0.4	48.106	-69.7257	183		euphausiidae	krill nordique	Northern krill	Meganyctiphanes norvegica	Meno	krill nordique	muscle	47.782	13.331	-18.595	10.643	3.39262	45.227	15.432	-18.578	11.157	3.09629	6	0.567285	10.5073	10.5515	3	0.928375	Folch		frozen	Vero	10	true	-18.578	true	0	0
Meno2020_1479	-19.655	9.935	lower_estuary	Northern krill	2019-2021	summer	2020	1	7	SE of Batture aux Alouettes		0.43	48.106	-69.7257	183		euphausiidae	krill nordique	Northern krill	Meganyctiphanes norvegica	Meno	krill nordique	muscle	46.109	13.389	-19.654	9.935	3.33244	44.618	14.898	-19.655	10.359	3.09498	6	0.567285	9.82719	9.62055	3	0.928375	Folch		frozen	Vero	10	true	-19.655	true	0	0
Meno2020_1480	-19.405	9.65	lower_estuary	Northern krill	2019-2021	summer	2020	1	7	SE of Batture aux Alouettes		0.37	48.106	-69.7257	183		euphausiidae	krill nordique	Northern krill	Meganyctiphanes norvegica	Meno	krill nordique	muscle	47.262	13.301	-19.841	9.65	3.37982	44.955	15.19	-19.405	10.054	3.11139	6	0.567285	9.56726	9.90401	3	0.928375	Folch		frozen	Vero	10	true	-19.405	true	0	0
Meno2020_1481	-18.861	10.624	lower_estuary	Northern krill	2019-2021	summer	2020	1	7	SE of Batture aux Alouettes		0.42	48.106	-69.7257	183		euphausiidae	krill nordique	Northern krill	Meganyctiphanes norvegica	Meno	krill nordique	muscle	47.553	13.2	-19.116	10.624	3.38121	44.632	15.312	-18.861	11.038	3.1056	6	0.567285	10.4059	10.5239	3	0.928375	Folch		frozen	Vero	10	true	-18.861	true	0	0
Meno2020_1482	-19.095	10.2025	lower_estuary	Northern krill	2019-2021	summer	2020	1	7	SE of Batture aux Alouettes		0.43	48.106	-69.7257	183		euphausiidae	krill nordique	Northern krill	Meganyctiphanes norvegica	Meno	krill nordique	muscle	46.9345	13.248	-19.4485	10.2025	3.3558	44.4575	15.2505	-19.095	10.533	3.07759	6	0.567285	9.97548	10.0351	3	0.928375	Folch		frozen	Vero	10	true	-19.095	true	0	0
Meno2020_1483	-19.039	10.015	lower_estuary	Northern krill	2019-2021	summer	2020	1	7	SE of Batture aux Alouettes		0.33	48.106	-69.7257	183		euphausiidae	krill nordique	Northern krill	Meganyctiphanes norvegica	Meno	krill nordique	muscle	46.806	13.22	-19.328	10.015	3.37489	44.616	15.165	-19.039	10.408	3.08645	6	0.567285	9.86895	9.76076	3	0.928375	Folch		frozen	Vero	10	true	-19.039	true	0	0
Meno2020_1484	-18.532	10.412	lower_estuary	Northern krill	2019-2021	summer	2020	1	7	SE of Batture aux Alouettes		0.44	48.106	-69.7257	183		euphausiidae	krill nordique	Northern krill	Meganyctiphanes norvegica	Meno	krill nordique	muscle	44.479	13.201	-19.028	10.412	3.49943	46.196	14.985	-18.532	10.731	2.96823	6	0.567285	10.1442	9.55642	3	0.928375	Folch		frozen	Vero	10	true	-18.532	true	0	0
Meno2020_1485	-19.27	10.179	lower_estuary	Northern krill	2019-2021	summer	2020	1	7	SE of Batture aux Alouettes		0.37	48.106	-69.7257	183		euphausiidae	krill nordique	Northern krill	Meganyctiphanes norvegica	Meno	krill nordique	muscle	46.691	13.287	-19.26	10.179	3.38873	45.026	15.059	-19.27	10.484	3.10054	6	0.567285	9.93372	10.3002	3	0.928375	Folch		frozen	Vero	10	true	-19.27	true	0	0
Meno2020_1486	-17.707	10.257	lower_estuary	Northern krill	2019-2021	summer	2020	1	7	SE of Batture aux Alouettes		0.39	48.106	-69.7257	183		euphausiidae	krill nordique	Northern krill	Meganyctiphanes norvegica	Meno	krill nordique	muscle	48.302	12.879	-19.91	10.257	3.45788	44.534	15.452	-17.707	11.295	3.12594	6	0.567285	10.6249	10.6582	3	0.928375	Folch		frozen	Vero	10	true	-17.707	true	0	0
Meno2020_1487	-18.41	10.581	lower_estuary	Northern krill	2019-2021	summer	2020	1	7	SE of Batture aux Alouettes		0.38	48.106	-69.7257	183		euphausiidae	krill nordique	Northern krill	Meganyctiphanes norvegica	Meno	krill nordique	muscle		13.088	-20.341	10.581	3.37729	47.27	15.31	-18.41	11.69	3.08752	6	0.567285	10.9615	10.7557	3	0.928375	Folch		frozen	Vero	10	true	-18.41	true	0	0
Osmo1995_72	-20.975	14.58	upper_estuary	rainbow smelt	1995-2003	summer	1995	21	8	Saint Irenee	16	21.8	47.569	-70.204	233		osmeridae	eperlan arc en ciel	rainbow smelt	Osmerus mordax	Osmo	eperlan	muscle	48.71	14.36	-20.83	14.58	3.39206	45.172	15.043	-19.23	15.09	3.00286	2	0.994952	14.386	14.296	2	0.999993	Soxhlet		frozen			true	-20.3375	predicted (to avoid soxhlet)	-0.009	-0.628
Osmo1995_73	-19.26	13.75	upper_estuary	rainbow smelt	1995-2003	summer	1995	21	8	Saint Irenee	19	46.6	47.569	-70.204	233		osmeridae	eperlan arc en ciel	rainbow smelt	Osmerus mordax	Osmo	eperlan	muscle	47.76	14.02	-19.12	13.75	3.40656	46.004	15.201	-18.64	15.49	3.02638	2	0.994952	14.7712	14.6711	2	0.999993	Soxhlet		frozen			true	-18.6224	predicted (to avoid soxhlet)	-0.009	-0.628
Osmo1995_74	-19.493	13.32	upper_estuary	rainbow smelt	1995-2003	summer	1995	21	8	Saint Irenee	17.5	36	47.569	-70.204	233		osmeridae	eperlan arc en ciel	rainbow smelt	Osmerus mordax	Osmo	eperlan	muscle	50.04	15.09	-19.32	13.32	3.3161	45.174	14.925	-19.21	15.72	3.02673	2	0.994952	14.9927	15.292	2	0.999993	Soxhlet		frozen			true	-18.8547	predicted (to avoid soxhlet)	-0.009	-0.628
Osmo1996_402	-19.093	14.9349	upper_estuary	rainbow smelt	1995-2003	summer	1996	16	6	Ile aux Coudres	19.6	72	47.397	-70.353	167		osmeridae	eperlan arc en ciel	rainbow smelt	Osmerus mordax	Osmo	eperlan	muscle						46.719	14.344	-18.47	15.66	3.25704	2	0.994952	14.9349	14.5848	2	0.999993	Soxhlet		frozen			predicted_mixture_model	-18.47	true_(soxhlet)	-0.012	-0.611
Osmo1996_403	-19.253	15.7535	upper_estuary	rainbow smelt	1995-2003	summer	1996	16	6	Ile aux Coudres	21.6	90.5	47.397	-70.353	167		osmeridae	eperlan arc en ciel	rainbow smelt	Osmerus mordax	Osmo	eperlan	muscle						44.931	14.258	-18.63	16.51	3.15128	2	0.994952	15.7535	15.7745	2	0.999993	Soxhlet		frozen			predicted_mixture_model	-18.63	true_(soxhlet)	-0.012	-0.611
Osmo1996_404	-20.093	15.0987	upper_estuary	rainbow smelt	1995-2003	summer	1996	16	6	Ile aux Coudres	15.3	20.8	47.397	-70.353	167		osmeridae	eperlan arc en ciel	rainbow smelt	Osmerus mordax	Osmo	eperlan	muscle						39.693	12.742	-19.47	15.83	3.11513	2	0.994952	15.0987	14.7043	2	0.999993	Soxhlet		frozen			predicted_mixture_model	-19.47	true_(soxhlet)	-0.012	-0.611
Osmo1996_405	-19.683	15.012	upper_estuary	rainbow smelt	1995-2003	summer	1996	16	6	Ile aux Coudres	15.2	23.3	47.397	-70.353	167		osmeridae	eperlan arc en ciel	rainbow smelt	Osmerus mordax	Osmo	eperlan	muscle						45.6775	14.5825	-19.06	15.74	3.13246	2	0.994952	15.012	15.1628	2	0.999993	Soxhlet		frozen			predicted_mixture_model	-19.06	true_(soxhlet)	-0.012	-0.611
Osmo2019_1111	-19.397	14.48	upper_estuary	rainbow smelt	2019-2021	summer	2019	31	8	Lampsilis2019_ETZ12	17.8	24.5	47.3767	-70.1233	244	ETZ12	osmeridae	eperlan arc en ciel	rainbow smelt	Osmerus mordax	Osmo	eperlan	muscle	45.93	13.72	-19.47	14.48	3.34767	44.08	14.22	-19.36	15.03	3.09986	2	0.994952	14.3282	14.2903	2	0.999993	Folch		frozen	Lampsilis	2	true	-19.36	true	-0.003	-0.034
Osmo2019_1112	-19.547	14.65	upper_estuary	rainbow smelt	2019-2021	summer	2019	31	8	Lampsilis2019_ETZ12	16.7	25.5	47.3767	-70.1233	244	ETZ12	osmeridae	eperlan arc en ciel	rainbow smelt	Osmerus mordax	Osmo	eperlan	muscle	46.25	13.4	-19.74	14.65	3.45149	42.96	14.11	-19.51	15.32	3.04465	2	0.994952	14.6075	14.7606	2	0.999993	Folch		frozen	Lampsilis	2	true	-19.51	true	-0.003	-0.034
Osmo2019_1113	-20.397	14.69	upper_estuary	rainbow smelt	2019-2021	summer	2019	31	8	Lampsilis2019_ETZ12	15.2	23.5	47.3767	-70.1233	244	ETZ12	osmeridae	eperlan arc en ciel	rainbow smelt	Osmerus mordax	Osmo	eperlan	muscle	46.24	14.11	-21.13	14.69	3.27711	44.44	14.39	-20.36	15.19	3.08826	2	0.994952	14.4823	14.412	2	0.999993	Folch		frozen	Lampsilis	2	true	-20.36	true	-0.003	-0.034
Osmo2019_1114	-19.402	13.915	upper_estuary	rainbow smelt	2019-2021	summer	2019	31	8	Lampsilis2019_ETZ12	16.2	24.5	47.3767	-70.1233	244	ETZ12	osmeridae	eperlan arc en ciel	rainbow smelt	Osmerus mordax	Osmo	eperlan	muscle	45.88	13.735	-19.745	13.915	3.34025	44.425	13.655	-19.365	14.67	3.25364	2	0.994952	13.9815	13.9841	2	0.999993	Folch		frozen	Lampsilis	2	true	-19.365	true	-0.003	-0.034
Osmo2019_1115	-19.667	14.74	upper_estuary	rainbow smelt	2019-2021	summer	2019	31	8	Lampsilis2019_ETZ12	15.7	24.5	47.3767	-70.1233	244	ETZ12	osmeridae	eperlan arc en ciel	rainbow smelt	Osmerus mordax	Osmo	eperlan	muscle	46.92	13.39	-19.54	14.74	3.50411	42.53	14.56	-19.63	15.29	2.92102	2	0.994952	14.5786	14.5667	2	0.999993	Folch		frozen	Lampsilis	2	true	-19.63	true	-0.003	-0.034
Osmo2019_1116	-19.117	14.19	upper_estuary	rainbow smelt	2019-2021	summer	2019	31	8	Lampsilis2019_ETZ12	15.5	22.5	47.3767	-70.1233	244	ETZ12	osmeridae	eperlan arc en ciel	rainbow smelt	Osmerus mordax	Osmo	eperlan	muscle	45.81	13.72	-18.91	14.19	3.33892	43.76	14.21	-19.08	15.12	3.07952	2	0.994952	14.4149	14.4837	2	0.999993	Folch		frozen	Lampsilis	2	true	-19.08	true	-0.003	-0.034
Osmo2019_1117	-19.417	14.53	upper_estuary	rainbow smelt	2019-2021	summer	2019	31	8	Lampsilis2019_ETZ12	15.2	20	47.3767	-70.1233	244	ETZ12	osmeridae	eperlan arc en ciel	rainbow smelt	Osmerus mordax	Osmo	eperlan	muscle	45.95	13.5	-19.62	14.53	3.4037	42.93	14.28	-19.38	14.86	3.0063	2	0.994952	14.1645	14.4235	2	0.999993	Folch		frozen	Lampsilis	2	true	-19.38	true	-0.003	-0.034
Osmo2019_1118	-20.777	14.63	upper_estuary	rainbow smelt	2019-2021	summer	2019	31	8	Lampsilis2019_ETZ12	15.7	21	47.3767	-70.1233	244	ETZ12	osmeridae	eperlan arc en ciel	rainbow smelt	Osmerus mordax	Osmo	eperlan	muscle	46.22	14.14	-21.01	14.63	3.26874	44.79	14.49	-20.74	15.5	3.0911	2	0.994952	14.7809	14.7733	2	0.999993	Folch		frozen	Lampsilis	2	true	-20.74	true	-0.003	-0.034
Osmo2019_1121	-20.337	14.23	upper_estuary	rainbow smelt	2019-2021	summer	2019	30	8	Lampsilis2019_ETZ6	16	22.5	47.8283	-69.7033	243	ETZ6	osmeridae	eperlan arc en ciel	rainbow smelt	Osmerus mordax	Osmo	eperlan	muscle	46.08	14.05	-20.4	14.23	3.27972	44.42	13.92	-20.3	14.66	3.19109	2	0.994952	13.9719	14.0625	2	0.999993	Folch		frozen	Lampsilis	20	true	-20.3	true	-0.003	-0.034
Osmo2019_1123	-20.617	14.53	upper_estuary	rainbow smelt	2019-2021	summer	2019	30	8	Lampsilis2019_ETZ6	15.1	19	47.8283	-69.7033	243	ETZ6	osmeridae	eperlan arc en ciel	rainbow smelt	Osmerus mordax	Osmo	eperlan	muscle	45.98	13.77	-20.6	14.53	3.33914	43.98	14.08	-20.58	15.1	3.12358	2	0.994952	14.3956	14.163	2	0.999993	Folch		frozen	Lampsilis	20	true	-20.58	true	-0.003	-0.034
Osmo2019_1125	-20.187	13.6	upper_estuary	rainbow smelt	2019-2021	summer	2019	30	8	Lampsilis2019_ETZ6	15.7	21.5	47.8283	-69.7033	243	ETZ6	osmeridae	eperlan arc en ciel	rainbow smelt	Osmerus mordax	Osmo	eperlan	muscle	45.81	13.06	-20.01	13.6	3.50766	41.5	14.11	-20.15	14.23	2.94118	2	0.994952	13.5578	13.2357	2	0.999993	Folch		frozen	Lampsilis	20	true	-20.15	true	-0.003	-0.034
Osmo2019_1127	-19.477	14.03	upper_estuary	rainbow smelt	2019-2021	summer	2019	30	8	Lampsilis2019_ETZ6	15.2	23.5	47.8283	-69.7033	243	ETZ6	osmeridae	eperlan arc en ciel	rainbow smelt	Osmerus mordax	Osmo	eperlan	muscle	45.62	13.91	-19.65	14.03	3.27965	44.11	13.82	-19.44	14.6	3.19175	2	0.994952	13.9141	13.9129	2	0.999993	Folch		frozen	Lampsilis	20	true	-19.44	true	-0.003	-0.034
Osmo2019_1129	-20.647	14.37	upper_estuary	rainbow smelt	2019-2021	summer	2019	30	8	Lampsilis2019_ETZ6	15.5	23.5	47.8283	-69.7033	243	ETZ6	osmeridae	eperlan arc en ciel	rainbow smelt	Osmerus mordax	Osmo	eperlan	muscle	46.13	13.76	-20.85	14.37	3.35247	43.88	13.76	-20.61	15.08	3.18895	2	0.994952	14.3764	14.5964	2	0.999993	Folch		frozen	Lampsilis	20	true	-20.61	true	-0.003	-0.034
Osmo2019_1131	-19.802	13.595	upper_estuary	rainbow smelt	2019-2021	summer	2019	30	8	Lampsilis2019_ETZ6	14.7	19	47.8283	-69.7033	243	ETZ6	osmeridae	eperlan arc en ciel	rainbow smelt	Osmerus mordax	Osmo	eperlan	muscle	46.165	13.825	-20.275	13.595	3.33923	43.935	13.91	-19.765	14.265	3.1588	2	0.994952	13.5915	13.519	2	0.999993	Folch		frozen	Lampsilis	20	true	-19.765	true	-0.003	-0.034
Osmo2019_1134	-19.387	13.98	upper_estuary	rainbow smelt	2019-2021	summer	2019	30	8	Lampsilis2019_ETZ6	15.8	25.5	47.8283	-69.7033	243	ETZ6	osmeridae	eperlan arc en ciel	rainbow smelt	Osmerus mordax	Osmo	eperlan	muscle	45.94	13.6	-19.58	13.98	3.37794	42.9	14.03	-19.35	14.81	3.05773	2	0.994952	14.1164	14.3906	2	0.999993	Folch		frozen	Lampsilis	20	true	-19.35	true	-0.003	-0.034
Osmo2020_1709	-18.804	15.384	upper_estuary	rainbow smelt	2019-2021	fall	2020	5	10	Riviere_Ouelle	20.5	41.5	47.4238	-70.0584	279		osmeridae	eperlan arc en ciel	rainbow smelt	Osmerus mordax	Osmo	eperlan	muscle	45.735	14.475	-18.909	15.384	3.15959	43.559	14.058	-18.804	16.028	3.09852	2	0.994952	15.2893	15.5763	2	0.999993	Folch		frozen		4	true	-18.804	true	0	0
Osmo2020_1710	-19.511	15.145	upper_estuary	rainbow smelt	2019-2021	fall	2020	5	10	Riviere_Ouelle	16	21	47.4238	-70.0584	279		osmeridae	eperlan arc en ciel	rainbow smelt	Osmerus mordax	Osmo	eperlan	muscle	46.139	14.314	-19.815	15.145	3.22335	44.29	14.278	-19.511	16.028	3.10198	2	0.994952	15.2893	15.6072	2	0.999993	Folch		frozen		4	true	-19.511	true	0	0
Osmo2020_1711	-14.905	15.122	upper_estuary	rainbow smelt	2019-2021	fall	2020	5	10	Riviere_Ouelle	18	31.5	47.4238	-70.0584	279		osmeridae	eperlan arc en ciel	rainbow smelt	Osmerus mordax	Osmo	eperlan	muscle	46.364	14.305	-15.196	15.122	3.2411	44.074	14.25	-14.905	15.434	3.09291	2	0.994952	14.7173	14.9643	2	0.999993	Folch		frozen		4	true	-14.905	true	0	0
Osmo2020_1712	-19.353	15.489	upper_estuary	rainbow smelt	2019-2021	fall	2020	5	10	Riviere_Ouelle	22.5	41.5	47.4238	-70.0584	279		osmeridae	eperlan arc en ciel	rainbow smelt	Osmerus mordax	Osmo	eperlan	muscle	45.965	14.503	-19.207	15.489	3.16934	43.896	14.231	-19.353	15.703	3.08453	2	0.994952	14.9763	15.124	2	0.999993	Folch		frozen		4	true	-19.353	true	0	0
Osmo2020_1713	-19.806	14.736	upper_estuary	rainbow smelt	2019-2021	fall	2020	5	10	Riviere_Ouelle	16.4	22.5	47.4238	-70.0584	279		osmeridae	eperlan arc en ciel	rainbow smelt	Osmerus mordax	Osmo	eperlan	muscle	46.764	14.24	-20.1385	14.736	3.28399	44.421	14.41	-19.8065	16.0205	3.08297	2	0.994952	15.2821	15.2099	2	0.999993	Folch		frozen		4	true	-19.8065	true	0	0
Osmo2020_1714	-16.353	14.884	upper_estuary	rainbow smelt	2019-2021	fall	2020	5	10	Riviere_Ouelle	17.2	34.5	47.4238	-70.0584	279		osmeridae	eperlan arc en ciel	rainbow smelt	Osmerus mordax	Osmo	eperlan	muscle	46.875	14.426	-16.59	14.884	3.24934	44.437	14.787	-16.353	16.041	3.00514	2	0.994952	15.3019	15.3289	2	0.999993	Folch		frozen		4	true	-16.353	true	0	0
Osmo2020_1715	-18.6	15.506	upper_estuary	rainbow smelt	2019-2021	fall	2020	5	10	Riviere_Ouelle	17.2	29	47.4238	-70.0584	279		osmeridae	eperlan arc en ciel	rainbow smelt	Osmerus mordax	Osmo	eperlan	muscle	46.375	14.217	-18.936	15.506	3.26194			-18.6	16.397		2	0.994952	15.6447	15.1766	2	0.999993	Folch		frozen		4	true	-18.6	true	0	0
Osmo2020_1716	-20.157	15.869	upper_estuary	rainbow smelt	2019-2021	fall	2020	5	10	Riviere_Ouelle	16	21.5	47.4238	-70.0584	279		osmeridae	eperlan arc en ciel	rainbow smelt	Osmerus mordax	Osmo	eperlan	muscle	46.383	14.29	-20.458	15.869	3.24584	44.082	14.303	-20.157	16.618	3.08201	2	0.994952	15.8575	16.0805	2	0.999993	Folch		frozen		4	true	-20.157	true	0	0
Osmo2020_1717	-17.36	15.878	upper_estuary	rainbow smelt	2019-2021	fall	2020	5	10	Riviere_Ouelle	16.4	23	47.4238	-70.0584	279		osmeridae	eperlan arc en ciel	rainbow smelt	Osmerus mordax	Osmo	eperlan	muscle	46.577	14.224	-18.055	15.878	3.27454	44.447	14.377	-17.36	16.289	3.09154	2	0.994952	15.5407	15.4803	2	0.999993	Folch		frozen		4	true	-17.36	true	0	0
Osmo2020_1718	-18.825	15.087	upper_estuary	rainbow smelt	2019-2021	fall	2020	5	10	Riviere_Ouelle	16.1	21.5	47.4238	-70.0584	279		osmeridae	eperlan arc en ciel	rainbow smelt	Osmerus mordax	Osmo	eperlan	muscle	46.238	14.267	-19.338	15.087	3.24091	44.836	14.643	-18.825	15.289	3.06194	2	0.994952	14.5777	14.4247	2	0.999993	Folch		frozen		4	true	-18.825	true	0	0
Sebas_sp1996_308	-19.693	13.2264	nwGSL	redfish	1995-2003	spring	1996	24	5		23	187.9	49.2483	-66.4783	144		sebastidae	sebaste	redfish	Sebastes sp	Sesp	sebaste	muscle						43.572	13.903	-19.07	13.87	3.134	5	1	13.2264	13.1399	4	0.999793	Soxhlet		frozen			predicted_mixture_model	-19.07	true_(soxhlet)	-0.012	-0.611
Sebas_sp1996_309	-19.713	13.4977	nwGSL	redfish	1995-2003	spring	1996	24	5		21.5	127.1	49.2483	-66.4783	144		sebastidae	sebaste	redfish	Sebastes sp	Sesp	sebaste	muscle						49.981	15.893	-19.09	14.16	3.14484	5	1	13.4977	13.1696	4	0.999793	Soxhlet		frozen			predicted_mixture_model	-19.09	true_(soxhlet)	-0.012	-0.611
Sebas_sp1996_311	-19.073	13.2825	nwGSL	redfish	1995-2003	spring	1996	24	5		28	316.4	49.2483	-66.4783	144		sebastidae	sebaste	redfish	Sebastes sp	Sesp	sebaste	muscle						46.896	15.116	-18.45	13.93	3.10241	5	1	13.2825	13.4731	4	0.999793	Soxhlet		frozen			predicted_mixture_model	-18.45	true_(soxhlet)	-0.012	-0.611
Sebas_sp1996_312	-19.573	13.32	nwGSL	redfish	1995-2003	spring	1996	24	5		26	255.5	49.2483	-66.4783	144		sebastidae	sebaste	redfish	Sebastes sp	Sesp	sebaste	muscle						51.594	16.537	-18.95	13.97	3.11991	5	1	13.32	13.3361	4	0.999793	Soxhlet		frozen			predicted_mixture_model	-18.95	true_(soxhlet)	-0.012	-0.611
Sebas_sp1996_313	-19.533	13.6662	nwGSL	redfish	1995-2003	spring	1996	24	5		30.5	421.3	49.2483	-66.4783	144		sebastidae	sebaste	redfish	Sebastes sp	Sesp	sebaste	muscle						47.012	14.912	-18.91	14.34	3.15263	5	1	13.6662	13.6489	4	0.999793	Soxhlet		frozen			predicted_mixture_model	-18.91	true_(soxhlet)	-0.012	-0.611
Sebas_sp2019_66	-19.424	12.114	nwGSL	redfish	2019-2021	summer	2019	29	8	Teleost 016 EM_106		112	49.046	-67.375	242	106	sebastidae	sebaste	redfish	Sebastes sp	Sesp	sebaste	muscle	46.333	13.257	-20.064	12.114	3.49498	44.349	14.082	-19.387	12.23	3.14934	5	1	11.6918	11.5449	4	0.999793	Folch		frozen	Teleost 016	312	true	-19.387	true	-0.003	-0.034
Sebas_sp2019_67	-19.554	11.368	nwGSL	redfish	2019-2021	summer	2019	29	8	Teleost 016 EM_106		183	49.046	-67.375	242	106	sebastidae	sebaste	redfish	Sebastes sp	Sesp	sebaste	muscle	46.99	14.27	-19.543	11.368	3.29292	43.232	13.838	-19.517	11.848	3.12415	5	1	11.3344	11.4125	4	0.999793	Folch		frozen	Teleost 016	312	true	-19.517	true	-0.003	-0.034
Sebas_sp2019_68	-19.499	11.906	nwGSL	redfish	2019-2021	summer	2019	29	8	Teleost 016 EM_106		223	49.046	-67.375	242	106	sebastidae	sebaste	redfish	Sebastes sp	Sesp	sebaste	muscle	46.141	14.175	-19.92	11.906	3.2551	44.79	14.331	-19.462	12.407	3.12539	5	1	11.8574	11.9966	4	0.999793	Folch		frozen	Teleost 016	312	true	-19.462	true	-0.003	-0.034
Sebas_sp2019_69	-19.445	12.664	nwGSL	redfish	2019-2021	summer	2019	29	8	Teleost 016 EM_106		100.5	49.046	-67.375	242	106	sebastidae	sebaste	redfish	Sebastes sp	Sesp	sebaste	muscle	46.672	14.346	-19.563	12.664	3.25331	43.713	13.899	-19.408	13.113	3.14505	5	1	12.5181	12.0569	4	0.999793	Folch		frozen	Teleost 016	312	true	-19.408	true	-0.003	-0.034
Sebas_sp2019_70	-18.874	12.726	nwGSL	redfish	2019-2021	summer	2019	29	8	Teleost 016 EM_106		103.5	49.046	-67.375	242	106	sebastidae	sebaste	redfish	Sebastes sp	Sesp	sebaste	muscle			-19.252	12.726		43.21	13.808	-18.837	13.247	3.12935	5	1	12.6434	12.614	4	0.999793	Folch		frozen	Teleost 016	312	true	-18.837	true	-0.003	-0.034
Sebas_sp2019_71	-19.688	11.674	nwGSL	redfish	2019-2021	summer	2019	29	8	Teleost 016 EM_106		105.5	49.046	-67.375	242	106	sebastidae	sebaste	redfish	Sebastes sp	Sesp	sebaste	muscle	46.105	14.236	-19.506	11.674	3.23862	43.73	13.835	-19.651	12.126	3.16082	5	1	11.5945	11.2935	4	0.999793	Folch		frozen	Teleost 016	312	true	-19.651	true	-0.003	-0.034
Sebas_sp2019_72	-19.202	12.171	nwGSL	redfish	2019-2021	summer	2019	29	8	Teleost 016 EM_106		139.5	49.046	-67.375	242	106	sebastidae	sebaste	redfish	Sebastes sp	Sesp	sebaste	muscle	45.819	14.101	-19.736	12.171	3.24934	44.226	14.35	-19.165	12.545	3.08195	5	1	11.9866	12.0334	4	0.999793	Folch		frozen	Teleost 016	312	true	-19.165	true	-0.003	-0.034
Sebas_sp2019_73	-19.594	11.9845	nwGSL	redfish	2019-2021	summer	2019	29	8	Teleost 016 EM_106		178	49.046	-67.375	242	106	sebastidae	sebaste	redfish	Sebastes sp	Sesp	sebaste	muscle	46.5095	13.9545	-19.901	11.9845	3.3335	43.571	13.9635	-19.5565	12.79	3.12034	5	1	12.2158	12.4757	4	0.999793	Folch		frozen	Teleost 016	312	true	-19.5565	true	-0.003	-0.034
Sebas_sp2019_74	-19.036	11.472	nwGSL	redfish	2019-2021	summer	2019	29	8	Teleost 016 EM_106		111	49.046	-67.375	242	106	sebastidae	sebaste	redfish	Sebastes sp	Sesp	sebaste	muscle	46.021	14.169	-19.738	11.472	3.24801	43.867	14.429	-18.999	12.331	3.0402	5	1	11.7863	12.2504	4	0.999793	Folch		frozen	Teleost 016	312	true	-18.999	true	-0.003	-0.034
Sebas_sp2019_75	-18.847	11.095	nwGSL	redfish	2019-2021	summer	2019	29	8	Teleost 016 EM_106	22	118.5	49.046	-67.375	242	106	sebastidae	sebaste	redfish	Sebastes sp	Sesp	sebaste	muscle	46.333	14.125	-19.259	11.095	3.28021	42.947	13.602	-18.81	12.05	3.1574	5	1	11.5234	11.8656	4	0.999793	Folch		frozen	Teleost 016	312	true	-18.81	true	-0.003	-0.034
Sebas_sp2019_76	-19.262	13.787	nwGSL	redfish	2019-2021	summer	2019	29	8	Teleost 016 G_104		352	49.699	-66.83	242	104	sebastidae	sebaste	redfish	Sebastes sp	Sesp	sebaste	muscle	47.021	14.306	-19.076	13.787	3.2868	43.648	13.98	-19.225	14.769	3.12217	5	1	14.0676	14.2961	4	0.999793	Folch		frozen	Teleost 016	250	true	-19.225	true	-0.003	-0.034
Sebas_sp2019_77	-18.587	14.144	nwGSL	redfish	2019-2021	summer	2019	29	8	Teleost 016 G_104		280	49.699	-66.83	242	104	sebastidae	sebaste	redfish	Sebastes sp	Sesp	sebaste	muscle	44.605	13.92	-18.768	14.144	3.20438	43.472	13.975	-18.55	14.84	3.1107	5	1	14.134	13.4843	4	0.999793	Folch		frozen	Teleost 016	250	true	-18.55	true	-0.003	-0.034
Sebas_sp2019_78	-18.621	12.817	nwGSL	redfish	2019-2021	summer	2019	29	8	Teleost 016 G_104		252.5	49.699	-66.83	242	104	sebastidae	sebaste	redfish	Sebastes sp	Sesp	sebaste	muscle	45.911	14.417	-19.816	12.817	3.1845	43.623	14.544	-18.584	13.6	2.99938	5	1	12.9737	12.7905	4	0.999793	Folch		frozen	Teleost 016	250	true	-18.584	true	-0.003	-0.034
Sebas_sp2019_79	-19.322	13.726	nwGSL	redfish	2019-2021	summer	2019	29	8	Teleost 016 G_104		217.5	49.699	-66.83	242	104	sebastidae	sebaste	redfish	Sebastes sp	Sesp	sebaste	muscle	46.227	14.339	-19.262	13.726	3.22386	42.678	13.674	-19.285	14.259	3.12111	5	1	13.5904	13.867	4	0.999793	Folch		frozen	Teleost 016	250	true	-19.285	true	-0.003	-0.034
Sebas_sp2019_80	-18.888	13.998	nwGSL	redfish	2019-2021	summer	2019	29	8	Teleost 016 G_104		229	49.699	-66.83	242	104	sebastidae	sebaste	redfish	Sebastes sp	Sesp	sebaste	muscle	46.577	14.386	-19.129	13.998	3.23766	43.53	13.925	-18.851	14.484	3.12603	5	1	13.8009	13.1784	4	0.999793	Folch		frozen	Teleost 016	250	true	-18.851	true	-0.003	-0.034
Sebas_sp2019_81	-18.844	14.356	nwGSL	redfish	2019-2021	summer	2019	29	8	Teleost 016 G_104		363	49.699	-66.83	242	104	sebastidae	sebaste	redfish	Sebastes sp	Sesp	sebaste	muscle			-18.841	14.356		42.968	13.691	-18.807	14.924	3.13841	5	1	14.2126	15.2137	4	0.999793	Folch		frozen	Teleost 016	250	true	-18.807	true	-0.003	-0.034
Sebas_sp2019_82	-19.083	13.81	nwGSL	redfish	2019-2021	summer	2019	29	8	Teleost 016 G_104		259.5	49.699	-66.83	242	104	sebastidae	sebaste	redfish	Sebastes sp	Sesp	sebaste	muscle	46.656	14.637	-18.98	13.81	3.18754	41.61	13.375	-19.046	14.262	3.11103	5	1	13.5932	13.7504	4	0.999793	Folch		frozen	Teleost 016	250	true	-19.046	true	-0.003	-0.034
Sebas_sp2019_83	-19.161	12.6175	nwGSL	redfish	2019-2021	summer	2019	29	8	Teleost 016 G_104		211	49.699	-66.83	242	104	sebastidae	sebaste	redfish	Sebastes sp	Sesp	sebaste	muscle	44.7135	13.8105	-19.71	12.6175	3.23816	42.5905	13.6875	-19.124	13.0255	3.11152	5	1	12.4362	12.3594	4	0.999793	Folch		frozen	Teleost 016	250	true	-19.124	true	-0.003	-0.034
Sebas_sp2019_84	-18.989	13.932	nwGSL	redfish	2019-2021	summer	2019	29	8	Teleost 016 G_104		250	49.699	-66.83	242	104	sebastidae	sebaste	redfish	Sebastes sp	Sesp	sebaste	muscle	46.5	14.619	-19.485	13.932	3.18079	42.173	13.48	-18.952	14.481	3.12856	5	1	13.7981	12.9197	4	0.999793	Folch		frozen	Teleost 016	250	true	-18.952	true	-0.003	-0.034
Sebas_sp2019_85	-19.061	14.241	nwGSL	redfish	2019-2021	summer	2019	29	8	Teleost 016 G_104		257	49.699	-66.83	242	104	sebastidae	sebaste	redfish	Sebastes sp	Sesp	sebaste	muscle	46.282	14.539	-18.904	14.241	3.1833	41.808	13.424	-19.024	14.716	3.11442	5	1	14.018	14.5973	4	0.999793	Folch		frozen	Teleost 016	250	true	-19.024	true	-0.003	-0.034
[truncated: 68 more rows]
