# Supplementary material for: Long‐term evolution of the structure of the St. Lawrence (Canada) marine ecosystem in the context of climate change and anthropogenic activities: An isotopic perceptive
Source: Ecol Evol. 2023 Nov 28;13(11):e10740. doi: 10.1002/ece3.10740 (PMC10684986; doi:10.1002/ece3.10740)
Supplement: Supplementary file 2 — Appendix S2. [file ECE3-13-e10740-s002.zip › Differences.xlsx]

## Sheet: Diff
groups_taxo	region	diff_dc	dcSEz	diff_dn	dnSEz
American plaice	nwGSL	-0.0417793	0.30184	-0.859833	0.57624
American sand lance	nwGSL	-1.96604	0.41944	-0.778988	0.80164
Arctic cod	nwGSL	0.841511	0.40572	-0.682042	0.7742
Atlantic cod	nwGSL	0.995331	0.37044	-0.624383	0.70756
Atlantic herring	nwGSL	0.798375	0.3234	0.533896	0.61936
blue whale	nwGSL	1.33951	0.19992	0.049654	0.3822
capelin	nwGSL	-0.441593	0.24108	-0.211869	0.45864
copepods	nwGSL	-1.3122	0.45668	0.00631321	0.87024
fin whale	nwGSL	-0.0781984	0.2254	1.50151	0.4312
Greenland halibut	nwGSL	0.49339	0.31164	-0.832833	0.59584
humpback whale	nwGSL	-0.241826	0.2156	0.525369	0.4116
minke whale	nwGSL	0.181375	0.40572	0.719874	0.7742
redfish	nwGSL	0.283428	0.41944	-1.18401	0.79968
American plaice	LE	0.504443	0.4312	-0.0654025	0.57232
American sand lance	LE	0.0803238	0.35868	0.330954	0.47432
Arctic krill	LE	1.21446	0.31164	-0.0970916	0.4116
Atlantic cod	LE	0.461988	0.44296	0.771878	0.588
Atlantic herring	LE	-0.675665	0.26656	-0.225979	0.35476
beluga	LE	-0.537501	0.28812	0.0835304	0.3822
capelin	LE	0.301513	0.22344	0.0961371	0.29596
Northern krill	LE	0.775662	0.24892	-0.150119	0.32928
shrimps	LE	-0.781931	0.39396	1.42886	0.52332
American eel	UE	0.0506491	1.00156	-0.93954	0.59388
Atlantic herring	UE	-1.19087	1.0192	0.30402	0.60564
Atlantic tomcod	UE	0.700335	0.89376	2.03903	0.5292
capelin	UE	-1.54455	1.04076	-1.14386	0.6174
rainbow smelt	UE	0.418897	1.30144	0.0548153	0.77224
