# Supplementary material for: Long‐term evolution of the structure of the St. Lawrence (Canada) marine ecosystem in the context of climate change and anthropogenic activities: An isotopic perceptive
Source: Ecol Evol. 2023 Nov 28;13(11):e10740. doi: 10.1002/ece3.10740 (PMC10684986; doi:10.1002/ece3.10740)
Supplement: Supplementary file 2 — Appendix S2. [file ECE3-13-e10740-s002.zip › Script Rioux et al.R]

###### PAPER Rioux et al. ######

# Explore your data and first graphs --------

# Load file and data preparation
# Clean graph & workspace 
rm(list = ls())
graphics.off()

library(readxl)
library(car)
library(stats)
library(openxlsx)
library(ggplot2)
library(ggpmisc)
library(olsrr)
library(dplyr)
library(plyr)
library(tidyverse)

# Data file is in relation to this.
setwd("C:/Users/RIOUXE/Documents/Eve/Articles/Article_1_Evolution trophic structure/Article/EcolEvol/Data")

# Open file
df = read_excel("df_SI_Rioux.xlsx", guess_max = 10000) # 1218
names(df1)

# Rename variables 
df = rename(df, c("groups_taxo"="Species","period"="Period"))

# Generate summary statistics by group
stats = summarise_at(group_by(df, Species, regionEve, Period), vars(dc_LE, dn_NE), list(moy = mean, sd = sd, n = length, min = min, max = max))

stats

table(df$Species, df$Period, df$regionEve)

# Example of BIPLOT with UE (Upper estuary)

df_UE = df %>%
  filter(regionEve %in% c("upper_estuary")) %>%
  as.data.frame() #188

# Both periods

UE90 <- dplyr::filter(df_UE, Period=="1995-2003") #88
UE20 <- dplyr::filter(df_UE, Period=="2019-2021") #100

# Biplot 2 periods separated
# 1995-2003

{
  UE90 %>% 
    group_by(Species) %>%
    dplyr::summarize(
      d15N = mean(dn_NE),
      SD15N = sd(dn_NE),
      d13C = mean(dc_LE),
      SD13C = sd(dc_LE),
      n = n()
    ) %>%
    ggplot(aes(
      y = d15N,
      x = d13C, 
      col = Species,
      shape = Species
    )) +
    ylab(expression(paste(delta^{15}, "N (\u2030)")))+
    xlab(expression(paste(delta^{13}, "C (\u2030)"))) + 
    theme(text = element_text(size=15)) +
    xlim(-26,-15) +
    ylim(10,19) +
    ggtitle("Upper Estuary 1995-2003") +
    geom_errorbar(aes(ymin = d15N - SD15N, ymax = d15N + SD15N), width=0, linetype=1) +
    geom_errorbarh(aes(xmin = d13C - SD13C, xmax = d13C + SD13C), height=0, linetype=1) +
    geom_point(cex = 7) +
    scale_shape_manual(values = c(1:length(unique(UE90$Species)))) +
    theme_classic() + # ou theme_bw
    theme(legend.position = "none") + 
    theme(plot.margin = unit(rep(0.4,4),"lines"),
          axis.title = element_text(size=25),
          legend.title = element_text(size=25),
          legend.text = element_text(size=20),
          plot.background = element_blank(),
          panel.grid.minor = element_blank(),
          panel.grid.major = element_blank()) + 
    theme(axis.text=element_text(size=25))
}

# 2019-2021

{
  UE20 %>% 
    group_by(Species) %>%
    dplyr::summarize(
      d15N = mean(dn_NE),
      SD15N = sd(dn_NE),
      d13C = mean(dc_LE),
      SD13C = sd(dc_LE),
      n = n()
    ) %>%
    ggplot(aes(
      y = d15N,
      x = d13C, 
      col = Species,
      shape = Species
    )) +
    ylab(expression(paste(delta^{15}, "N (\u2030)")))+
    xlab(expression(paste(delta^{13}, "C (\u2030)"))) + 
    theme(text = element_text(size=15)) +
    xlim(-26,-15) +
    ylim(10,19) +
    ggtitle("Upper Estuary 2019-2021") +
    geom_errorbar(aes(ymin = d15N - SD15N, ymax = d15N + SD15N), width=0, linetype=2) +
    geom_errorbarh(aes(xmin = d13C - SD13C, xmax = d13C + SD13C), height=0, linetype=2) +
    geom_point(cex = 7) +
    scale_shape_manual(values = c(1:length(unique(UE20$Species)))) +
    theme_classic() + # ou theme_bw
    theme(legend.position = "none") + 
    theme(plot.margin = unit(rep(0.4,4),"lines"),
          axis.title = element_text(size=25),
          legend.title = element_text(size=25),
          legend.text = element_text(size=20),
          plot.background = element_blank(),
          panel.grid.minor = element_blank(),
          panel.grid.major = element_blank()) + 
    theme(axis.text=element_text(size=25))
}


# Barplot of differences --------

# Open excel file
df_diff = read_excel("Differences.xlsx", guess_max = 10000)

# Select UE region
df_diffu = df_diff %>%
  filter(region %in% c("UE")) %>%
  as.data.frame()

# Change ordering manually UESL
df_diffu$groups_taxo <- factor(df_diffu$groups_taxo,                       
                  levels = c("rainbow smelt","capelin","Atlantic tomcod","Atlantic herring","American eel"))

# Choose color palette
palette=c("#E76BF3","#00B0F6","#A3A500","#00BF7D","#F8766D")

# Do graph
# Carbon
ggplot(df_diffu, aes(diff_dc, groups_taxo, fill=groups_taxo)) + 
  geom_bar(stat="identity", position=position_dodge(), show.legend = FALSE, width=.3) +
  geom_errorbar(aes(xmin=diff_dc - dcSEz, xmax=diff_dc + dcSEz), width=.2,
                position=position_dodge(.9)) + 
  scale_x_continuous(limits = c(-3, 3), breaks = c(-3, -2, -1, 0, 1, 2, 3)) +
  geom_vline(aes(xintercept = 0)) +
  geom_vline(aes(xintercept = 0.2), linetype = 2) +
  geom_vline(aes(xintercept = -0.2), linetype = 2) +
  theme_classic()+
  ggtitle("Upper ESL") +
  xlab(expression(paste(delta^{13}, "C difference (\u2030)"))) +
  scale_fill_manual(values=palette) +
  theme(plot.margin = unit(rep(0.4,4),"lines")) +
  theme(axis.title.y = element_blank(),
        plot.background = element_blank(),
        panel.grid.minor = element_blank(),
        panel.grid.major = element_blank())+
  theme(axis.text = element_text(size=25))+
  theme(axis.title.x = element_text(size=25))

# Nitrogen  
ggplot(df_diffu, aes(diff_dn, groups_taxo, fill=groups_taxo)) + 
  geom_bar(stat="identity", position=position_dodge(0.75), show.legend = FALSE, width=.3) +
  geom_errorbar(aes(xmin=diff_dn - dnSEz, xmax=diff_dn + dnSEz), width=.2) + 
  scale_x_continuous(limits = c(-3, 3), breaks = c(-3, -2, -1, 0, 1, 2, 3)) +
  geom_vline(aes(xintercept = 0)) +
  geom_vline(aes(xintercept = 0.3), linetype = 2) +
  geom_vline(aes(xintercept = -0.3), linetype = 2) +
  theme_classic()+
  ggtitle("Upper ESL") +
  xlab(expression(paste(delta^{15}, "N difference (\u2030)"))) +
  scale_fill_manual(values=palette) +
  theme(plot.margin = unit(rep(0.4,4),"lines")) +
  theme(axis.title.y = element_blank(),
        plot.background = element_blank(),
        panel.grid.minor = element_blank(),
        panel.grid.major = element_blank())+
  theme(axis.text = element_text(size=25))+
  theme(axis.title.x = element_text(size=25))

# SITA ------
# Clean graph & workspace
rm(list = ls())
graphics.off()

# load libraries

library(ecotraj)
library(tidyr) ## For data manipulation
library(readxl)
library(stats)
library(dplyr)
library(ggplot2) ## For plotting
library(hrbrthemes) ## Additional themes for ggplot2
library(scales) ## Scale functions for visualisation

# Open excel file
df_eve = read_excel("SITA Grp taxo.xlsx", guess_max = 10000) # 56

# Example for GSL
df_gsl = df_eve %>%
  filter(region %in% c("nwGSL")) %>%
  #filter(groups_fonc != "fin") %>%
  as.data.frame()

# Calculate net changes relative to the initial state
Net_changes<-trajectoryLengths2D(df_gsl[,c("dc_LE","dn_NE")],
                                 df_gsl$ID_SITA,
                                 df_gsl$Time, relativeToInitial=TRUE)
head(Net_changes)

Segment_lengths<-trajectoryLengths2D(df_gsl[,c("dc_LE","dn_NE")],
                                     df_gsl$ID_SITA,
                                     df_gsl$Time, relativeToInitial=FALSE) 
head(Segment_lengths)

Angles<-trajectoryAngles2D(df_gsl[,c("dc_LE","dn_NE")],
                           df_gsl$ID_SITA,
                           df_gsl$Time, betweenSegments=FALSE)
head(Angles)

# Separation en cluster
D <- dist(df_gsl[,c("dc_LE","dn_NE")])
Ds<-trajectoryDistances(D, df_gsl$ID_SITA, surveys = NULL, distance.type = "DSPD",
                        symmetrization = "mean", add = TRUE, verbose = FALSE)

colstd<-c("black","yellow","green","blue","grey","red")
pt<-c(16,16,16,16)
hsxy <- hclust(Ds, "ward.D2")
plot(hsxy,hang = -1, main="distance species groups", cex=.6)
Hst=2 # Cutting height
x<-rect.hclust(hsxy, h=Hst,
               border = colstd)

groups <- cutree(hsxy, k=13)

df_gsl$cluster <- as.factor(groups)


ggplot(data=df_gsl,aes(x=dc_LE,y=dn_NE,color=cluster))+
  geom_point()+
  geom_path(aes(x=dc_LE,y=dn_NE,group=ID_SITA,color=cluster),
            arrow = arrow(length = unit(0.10, "cm")))+
  xlab(expression(delta^13*"C"))+
  ylab(expression(delta^15*"N"))+
  facet_wrap(~groups_taxo) +
  theme_classic()

# Determination des angles
Angl<-Angles
colnames(Angl)<-1
Angl$ID<-as.numeric(rownames(Angl))
Angl$cluster<-as.factor(groups)
Angl$sp_gender = c("American plaice","American sand lance","Arctic cod","Atlantic cod","Atlantic herring","blue whale","capelin","copepods","fin whale","Greenland halibut","humpback whale","minke whale","redfish")

Angline<- tidyr::pivot_longer(Angl, 1,
                              names_to ="Time_from_present", 
                              values_to="Direction", 
                              names_transform = function(x) {as.numeric(x)-1}) 
colnames(Angline)[c(2,3)] = c("Clusters", "Group")

# range 15?
deg <- 15
# vector for range of direction of different bars
dir.breaks <- c(0,15,30,45,60,75,90,105,120,135,150,165,180,195,210,225,240,255,270,285,300,315,330,345,360)
dir.binned <- cut(Angline$Direction,
                  breaks = dir.breaks,
                  ordered_result = TRUE)
# direction labels
dir.labels <- as.character(c(seq(0, 360-deg, by = deg), 0))
levels(dir.binned) <- dir.labels

# angles distribution in each range of direction
Angline$dir.binned <- dir.binned

# sort angles
df_sorted<-as.data.frame(table(Angline$dir.binned, Angline$Clusters))
colnames(df_sorted)<-c("dir.binned","Clusters","nb")
df_sorted = df_sorted[order(df_sorted$dir.binned),]

# Trajectory rose with number of segments
ggplot(data=df_sorted, aes(x=dir.binned, y=nb, fill=Clusters)) +
  geom_bar(stat="identity")+
  labs(x = 'Trajectory segment directions within group fonc clusters', y = 'number of trajectory segments') +
  coord_polar(start = -(deg/2)*(pi/180)) +
  theme_minimal()

# Trajectory rose with net changes

NetC<-Net_changes
NetC <- subset (NetC, select = -Trajectory)
colnames(NetC)<-1
NetC$ID<-as.numeric(rownames(NetC))
NetC$cluster<-as.factor(groups)

NetCline<- tidyr::pivot_longer(NetC, 1,
                               names_to ="Time_from_present", 
                               values_to="Net_changes", 
                               names_transform = function(x) {as.numeric(x)-1}) 
colnames(NetCline)[c(2)] = c("Clusters")
NetCline <- as.data.frame(NetCline)

df_1 = bind_cols(Angline,NetCline[,4])
colnames(df_1)[c(7)] = c("Net_changes")

# Trajectory rose with net changes
ggplot(data=df_1, aes(x=Direction, y=Net_changes, fill=Group)) +
  geom_bar(stat="identity", width=5)+
  ggtitle("nwGSL") +
  scale_y_continuous(limits = c(0,2.5), expand = c(0, 0), 
                     breaks = c(0,0.5,1.0,1.5,2.0,2.5), 
                     labels = c(0,0.5,1.0,1.5,2.0,2.5)) +
  scale_x_continuous(limits = c(0,360), expand = c(0, 0), 
                     breaks = c(0,90,180,270,360), 
                     labels = c(0,90,180,270,360)) +
  labs(x = "Distribution of angle \U03B1", y = 'Net change') +
  coord_polar(theta = "x", start = 0) +
  theme_minimal() + 
  theme(plot.margin = unit(rep(0.4,4),"lines"),
        axis.title = element_text(size=25),
        legend.title = element_text(size=25),
        legend.text = element_text(size=20)) + 
  theme(axis.text=element_text(size=20))


# SIBER ------
# Comparing populations in isotope-space

# Clean 
rm(list = ls())
graphics.off()

# Set directory and load libraries
setwd("C:/Users/RIOUXE/Documents/Eve/Articles/Article_1_Evolution trophic structure/Article")

library(readxl)
library(plyr)
library(dplyr)
library(ggplot2)
library(SIBER)


# Load data
df <- read_excel("df_SI_Rioux.xlsx", guess_max = 10000) # 1260

# Create variable to combine group taxo and period
df$grp_period <- df$period
df$grp_period = revalue(df$grp_period, c("1995-2003"="1","2019-2021"="2"))

df$grp_period = paste(df$groups_taxo, df$grp_period, sep="_")


# SIBER example with region UE (Upper estuary)
# Filter dataframe

df_UpperSLE = df %>%
  filter(regionEve %in% c("upper_estuary")) %>%
  as.data.frame() #188

table(df_UpperSLE$grp_period) 


# Data selection for SIBER
df1 = df_UpperSLE %>% group_by(grp_period) %>% 
  filter(n()>4) %>% # remove groups if N<5
  ungroup 

table(df1$grp_period)

df2 = df1 %>%
  mutate(grp_period = as.factor(grp_period)) %>%
  arrange(grp_period) 

# Factor name
factor_name = "grp_period"

# Function prep_SI_fun
prep_SI_fun = function(df,
                       factors = NULL,
                       d13c = "c13_corr",
                       d15n = "n15_corr",
                       ...) {
  #df= datframe input and factor = groups division must be same length than datframe (list)
  #print(final table and MDS with selected groups)
  x = as.data.frame(select(ungroup(df), d13c, d15n))
  x$v3 = as.factor(factors)#set as factor
  level_names = as.data.frame(table(x$v3))
  levels(x$v3) <- 1:nlevels(factors)#replace factor by a numbers from 1 to Nlevel
  x$v4 = rep(1)#add 1 as no comunity
  colnames(x) = c("iso1", "iso2", "group", "community")
  xx = arrange(x, group)#order group by level 1 to n
  print(xx)
}

# SIBER object preparation
factors = pull(df2[factor_name])
table(factors)
isotope = prep_SI_fun(
  df = df2,
  factors = factors,
  d13c =  "dc_LE",
  d15n = "dn_NE"
)
siber.object  <-  createSiberObject(isotope)


df = isotope %>%
  group_by(group) %>%
  dplyr::summarise(mc = mean(iso1),
                   sdc = sd(iso1),
                   mn = mean(iso2),
                   sdn =sd(iso2))

# Look the biplot if ok
ggplot(df, aes(x=mc, y = mn))+
  geom_point()+
  geom_errorbar(aes(ymin=mn-sdn, ymax=mn+sdn))+
  geom_errorbarh(aes(xmin=mc-sdc, xmax=mc+sdc))+
  ylab(expression(paste(delta^{15}, "N (\u2030)")))+
  xlab(expression(paste(delta^{13}, "C (\u2030)"))) + 
  theme(text = element_text(size=15)) +
  ggtitle("")


# Plotting SEAc and/or convex Hull
# Plotting arguments

community.hulls.args <- list(col = 1, lty = 1, lwd = 1)
group.ellipses.args  <-
  list(
    m = dim(data)[1],
    n = 1000,
    p.interval = 0.40,        # You may change for p.interval = 0.95 if you want include 95% of your data
    lty = 1,
    lwd = 2
  )
group.hull.args <-
  list(lty = 2, lwd = 1.3, col = "darkgrey")


# Plot the raw data
par(mfrow=c(1,1),mar = c(5, 5, 1, 1),cex=1.2) #set graph layout

plotSiberObject(
  siber.object,
  ax.pad = 1,
  hulls = F,
  ellipses = F,
  group.hulls = F,
  bty = "L",
  iso.order = c(1, 2),
  xlab = expression({delta} ^ 13 * C ~ '\u2030'),
  ylab = expression({delta} ^ 15 * N ~ '\u2030'),
  main = "Upper ESL" 
)

# add a legend
legend(
  "topleft",
  legend = c(paste(unique(factors), table(factors), sep = ".")),
  cex = 0.86,
  col = 1:length(unique(factors)),
  pch = 1,
  box.lty = 0
)


# Call addEllipse directly on each group to customise the plot AND add SEAc (for small samples)

g.id = 1 #specify group

for (g.id in 1:length(unique(factors))) {
  addEllipse(
    siber.object$ML.mu[[c.id]][, , g.id],
    siber.object$ML.cov[[c.id]][, , g.id],
    m = siber.object$sample.sizes[g.id],
    n = 1000,
    p.interval = NULL,
    small.sample = T,
    ci.mean = F,
    col = g.id,
    lty = 1,
    lwd = 3
  )
}

# Calculate summary statistics for each group: TA, SEA and SEAc
group.ML <- groupMetricsML(siber.object)
group.ML = round(group.ML, digits = 3)
print(group.ML)

# options for running jags
parms <- list()
parms$n.iter <- 2 * 10^4   # number of iterations to run the model for
parms$n.burnin <- 1 * 10^3 # discard the first set of values
parms$n.thin <- 10     # thin the posterior by this many
parms$n.chains <- 2        # run this many chains

# define the priors
priors <- list()
priors$R <- 1 * diag(2)
priors$k <- 2
priors$tau.mu <- 1.0E-3

# Fit the ellipses which uses an Inverse Wishart prior
# on the covariance matrix Sigma, and a vague normal prior on the 
# means. Fitting is via the JAGS method.
ellipses.posterior <- siberMVN(siber.object, 
                               parms, 
                               priors)


# Plot out some of the data and results

# The posterior estimates of the ellipses for each group can be used to
# calculate the SEA.B for each group.
SEA.B <- siberEllipses(ellipses.posterior)

# Plot SEAb
par(mfrow=c(1,1),cex=1.2,mar = c(5, 5, 1, 1))
siberDensityPlot(
  SEA.B,
  xlab="",
  ylab = expression("Bayesian Standard Ellipse Area   " ('\u2030' ^2)),
  bty = "L",
  las = 1,
  main = "Upper ESL",
  clr = matrix(rep(grDevices::gray((9:1)/10), ncol(SEA.B)), nrow = 9, ncol = ncol(SEA.B)),
  ylims = c(0, 20)
)

# Add ML estimated SEA-c & legend
points(
  1:ncol(SEA.B),
  group.ML[3, ],
  col = 1:length(unique(factors)),
  bg = 1:length(unique(factors)),
  lwd = 1,
  cex = 1
)

legend(
  "topright",
  legend = c(unique(factors)),
  cex = 1,
  col = 1:length(unique(factors)),
  pch = 1,
  box.lty = 0
)


# Add red x's for the ML estimated SEA-c
points(1:ncol(SEA.B), group.ML[3,], col="red", pch = "x", lwd = 2)

# Calculate some credible intervals 
cr.p <- c(0.95, 0.99) # vector of quantiles

# call to hdrcde:hdr using lapply()
SEA.B.credibles <- lapply(
  as.data.frame(SEA.B), 
  function(x,...){tmp<-hdrcde::hdr(x)$hdr},
  prob = cr.p)

print(SEA.B.credibles)

# do similar to get the modes, taking care to pick up multimodal posterior
# distributions if present
SEA.B.modes <- lapply(
  as.data.frame(SEA.B), 
  function(x,...){tmp<-hdrcde::hdr(x)$mode},
  prob = cr.p, all.modes=T)

print(SEA.B.modes)


# Calculate overlap of niches

metric_overlap = matrix(NA, ncol = length(unique(factors)), nrow = length(unique(factors)))
for (i in 1:length(unique(factors))) {
  for (j in 1:length(unique(factors))) {
    ellipse1 <- paste0("1.", i)
    ellipse2 <- paste0("1.", j)
    sea.overlap <- maxLikOverlap(ellipse1,
                                 ellipse2,
                                 siber.object,
                                 p.interval = NULL, # default is 40%, if I want 95%, put 0.95
                                 n = 5,
                                 small)
    #metric_overlap[i, j] = sea.overlap[3] / sea.overlap[1] # Proportion of A that overlaps with B and proportion of B that overlaps with A 
    metric_overlap[i, j] = sea.overlap[3] / (sea.overlap[1] + sea.overlap[2]) # Proportion of A and B that overlap with each other
  }
}


rownames(metric_overlap) <- c(unique(factors))
colnames(metric_overlap) <- c(unique(factors))
metric_overlap = round(metric_overlap, 
                       digits = 3)
metric_overlap

# Calculate probability (manually) that the SEA.B is smaller or higher (> ou <) than an another
Pg1.lt.g2 <- sum( SEA.B[,2] < SEA.B[,1] ) / nrow(SEA.B)
print(Pg1.lt.g2)

Pg3.lt.g4 <- sum( SEA.B[,4] < SEA.B[,3] ) / nrow(SEA.B)
print(Pg3.lt.g4)

Pg5.lt.g6 <- sum( SEA.B[,6] < SEA.B[,5] ) / nrow(SEA.B)
print(Pg5.lt.g6)

Pg7.lt.g8 <- sum( SEA.B[,8] < SEA.B[,7] ) / nrow(SEA.B)
print(Pg7.lt.g8)

Pg9.lt.g10 <- sum( SEA.B[,10] < SEA.B[,9] ) / nrow(SEA.B)
print(Pg9.lt.g10)

############
# END
############
