# Supplementary material for: Long‐term evolution of the structure of the St. Lawrence (Canada) marine ecosystem in the context of climate change and anthropogenic activities: An isotopic perceptive
Source: Ecol Evol. 2023 Nov 28;13(11):e10740. doi: 10.1002/ece3.10740 (PMC10684986; doi:10.1002/ece3.10740)
Supplement: Supplementary file 2 — Appendix S2. [file ECE3-13-e10740-s002.zip › SITA Grp taxo.xlsx]

## Sheet: Feuil1
groups_taxo	period	n	dc_LE	dc_LE_sd	dn_NE	dn_NE_sd	ID_SITA	Time	region
American plaice	1995-2003	6	-18.6172	0.250208	13.656	0.740943	1	1	lower_estuary
American plaice	2019-2021	30	-18.1127	0.571426	13.5906	0.616859	1	2	lower_estuary
American sand lance	1995-2003	14	-19.3509	0.665122	10.7683	0.267171	2	1	lower_estuary
American sand lance	2019-2021	15	-19.2705	0.274702	11.0992	0.52886	2	2	lower_estuary
Arctic krill	1995-2003	24	-19.099	0.396328	9.28582	0.635024	3	1	lower_estuary
Arctic krill	2019-2021	16	-17.8846	0.541247	9.18873	0.430651	3	2	lower_estuary
Atlantic cod	1995-2003	6	-18.9673	0.77528	13.3903	1.13448	4	1	lower_estuary
Atlantic cod	2019-2021	22	-18.5053	0.357299	14.1622	0.745343	4	2	lower_estuary
Atlantic herring	1995-2003	26	-19.0757	0.786381	12.5928	0.517064	5	1	lower_estuary
Atlantic herring	2019-2021	26	-19.7514	0.502798	12.3669	0.346622	5	2	lower_estuary
beluga	1995-2003	55	-17.2169	0.330771	16.0313	1.05294	6	1	lower_estuary
beluga	2019-2021	14	-17.7544	0.429256	16.1148	1.08151	6	2	lower_estuary
capelin	1995-2003	43	-19.545	0.548594	12.3912	0.444386	7	1	lower_estuary
capelin	2019-2021	33	-19.2435	0.406713	12.4874	0.436017	7	2	lower_estuary
Northern krill	1995-2003	92	-19.9496	0.490791	10.5871	0.677802	8	1	lower_estuary
Northern krill	2019-2021	18	-19.1739	0.699222	10.437	0.375253	8	2	lower_estuary
shrimps	1995-2003	7	-16.6614	0.267757	10.8077	0.779547	9	1	lower_estuary
shrimps	2019-2021	41	-17.4434	0.332822	12.2366	0.364622	9	2	lower_estuary
American plaice	1995-2003	15	-18.8492	0.772055	14.1065	0.476734	1	1	nwGSL
American plaice	2019-2021	20	-18.891	0.650232	13.2466	0.575909	1	2	nwGSL
American sand lance	1995-2003	17	-19.0843	0.528764	10.7064	0.31267	2	1	nwGSL
American sand lance	2019-2021	6	-21.0503	0.385534	9.92743	0.381723	2	2	nwGSL
Arctic cod	1995-2003	9	-20.0661	0.660414	13.1789	1.12469	3	1	nwGSL
Arctic cod	2019-2021	10	-19.2246	0.210599	12.4969	0.317145	3	2	nwGSL
Atlantic cod	1995-2003	7	-19.9987	0.163183	14.6955	0.48708	4	1	nwGSL
Atlantic cod	2019-2021	30	-19.0034	0.393476	14.0711	0.558973	4	2	nwGSL
Atlantic herring	1995-2003	10	-20.2995	0.913647	12.0655	0.600343	5	1	nwGSL
Atlantic herring	2019-2021	29	-19.5011	0.661687	12.5994	0.325191	5	2	nwGSL
blue whale	1995-2003	44	-18.8813	0.40264	10.1328	1.19839	6	1	nwGSL
blue whale	2019-2021	29	-17.5418	0.604888	10.1825	1.07716	6	2	nwGSL
capelin	1995-2003	21	-19.0886	0.252606	12.4149	0.227799	7	1	nwGSL
capelin	2019-2021	38	-19.5302	0.457215	12.203	0.371983	7	2	nwGSL
copepods	1995-2003	10	-19.2951	0.150234	9.24404	0.178016	8	1	nwGSL
copepods	2019-2021	6	-20.6073	0.761171	9.25035	0.284832	8	2	nwGSL
fin whale	1995-2003	78	-18.8585	0.369972	10.5728	1.28717	9	1	nwGSL
fin whale	2019-2021	19	-18.9367	0.311859	12.0743	0.955712	9	2	nwGSL
Greenland halibut	1995-2003	10	-19.5415	0.398274	13.5749	0.523809	10	1	nwGSL
Greenland halibut	2019-2021	40	-19.0481	0.323239	12.742	0.430086	10	2	nwGSL
humpback whale	1995-2003	62	-18.8615	0.306713	13.4129	0.750633	11	1	nwGSL
humpback whale	2019-2021	17	-19.1033	0.328523	13.9382	0.888003	11	2	nwGSL
minke whale	1995-2003	10	-18.8565	0.377236	12.21	1.95194	12	1	nwGSL
minke whale	2019-2021	8	-18.6751	0.378813	12.9299	0.949104	12	2	nwGSL
redfish	1995-2003	5	-19.517	0.259769	13.3986	0.180789	13	1	nwGSL
redfish	2019-2021	40	-19.2336	0.270554	12.2146	1.05548	13	2	nwGSL
American eel	1995-2003	18	-21.9903	2.79166	13.8924	1.55337	1	1	upper_estuary
American eel	2019-2021	19	-21.9397	3.1116	12.9529	1.05707	1	2	upper_estuary
Atlantic herring	1995-2003	22	-18.134	0.587626	12.5337	0.372609	2	1	upper_estuary
Atlantic herring	2019-2021	15	-19.3249	0.45716	12.8377	0.808729	2	2	upper_estuary
Atlantic tomcod	1995-2003	21	-18.6611	0.756063	13.4215	1.43341	3	1	upper_estuary
Atlantic tomcod	2019-2021	26	-17.9608	0.94568	15.4605	0.510839	3	2	upper_estuary
capelin	1995-2003	20	-17.7821	1.31078	13.1487	0.82511	4	1	upper_estuary
capelin	2019-2021	15	-19.3266	0.188533	12.0048	0.496114	4	2	upper_estuary
rainbow smelt	1995-2003	7	-19.6929	0.656342	14.6356	0.838014	5	1	upper_estuary
rainbow smelt	2019-2021	25	-19.274	1.34003	14.6904	0.63812	5	2	upper_estuary
